# Supplementary material for: Poly[disodium [diaqua­tri-μ2-oxalato-dimagnesium(II)]]
Source: Acta Crystallogr Sect E Struct Rep Online. 2008 Jul 5;64(Pt 8):m983. doi: 10.1107/S1600536808019508 (PMC2961912; doi:10.1107/S1600536808019508)
Supplement: Supplementary file 1 [file e-64-0m983-sup1.cif]

##############################################################################
###                                                                        ###
###        Electronic paper (Acta Crystallographica Section E)             ###
###                                                                        ###
##############################################################################
#                                                                            #
# This CIF contains the data in a paper accepted for publication in Acta     #
# Crystallographica Section E. It conforms to the requirements of Notes      #
# for Authors for Section E, and has been peer reviewed under the auspices   #
# of the IUCr Commission on Journals.                                        #
#                                                                            #
# Full details of the Crystallographic Information File format               #
# are given in the paper "The Crystallographic Information File (CIF):       #
# a New Standard Archive File for Crystallography" by S. R. Hall, F. H.      #
# Allen and I. D. Brown [Acta Cryst. (1991), A47, 655-685].                  #
#                                                                            #
# The current version of the core CIF dictionary is obtainable from          #
# ftp://ftp.iucr.org/pub/cif_core.dic. The current version number is 2.4.    #
#                                                                            #
# Software is freely available for graphical display of the structure(s) in  #
# this CIF.  For information consult the CIF home page http://www.iucr.org/  #
# cif/home.html                                                              #
#                                                                            #
# This file may be used for bona fide research purposes within the           #
# scientific community so long as proper attribution is given to the journal # 
# article from which it was obtained.                                        #
#                                                                            #
##############################################################################
                                             
data_global
_audit_creation_method     SHELXL-97
_journal_date_recd_electronic     2008-06-12
_journal_date_accepted     2008-06-27
_journal_name_full     'Acta Crystallographica, Section E'
_journal_year     2008
_journal_volume     64
_journal_issue      8
_journal_page_first     m983
_journal_page_last     m983
_journal_paper_category     QM
_journal_coeditor_code     BQ2084
_publ_contact_author
;    'Dr Chen, Xue-An'
      College of Materials Science and Engineering
      Beijing University of Technology
      Ping Le Yuan 100
      Beijing 100124
      People's Republic of China
;
_publ_contact_author_email     xueanchen@bjut.edu.cn
_publ_contact_author_fax     0086-10-62546928
_publ_contact_author_phone     0086-10-62546928
_publ_section_title
;
Poly[disodium [diaquatri-\m~2~-oxalato-dimagnesium(II)]]
;
loop_
    _publ_author_name
    _publ_author_address
    'Chen, Xue-An'
;
      College of Materials Science and Engineering
      Beijing University of Technology
      Ping Le Yuan 100
      Beijing 100124
      People's Republic of China
;
    'Song, Fang-Ping'
;
      College of Materials Science and Engineering
      Beijing University of Technology
      Ping Le Yuan 100
      Beijing 100124
      People's Republic of China
;
    'Chang, Xin-An'
;
      College of Materials Science and Engineering
      Beijing University of Technology
      Ping Le Yuan 100
      Beijing 100124
      People's Republic of China
;
    'Zang, He-Gui'
;
      College of Materials Science and Engineering
      Beijing University of Technology
      Ping Le Yuan 100
      Beijing 100124
      People's Republic of China
;
    'Xiao, Wei-Qiang'
;
      Institute of Microstructure and Properties of Advanced Materials
      Beijing University of Technology
      Ping Le Yuan 100
      Beijing 100124
      People's Republic of China
;
data_I
_audit_creation_method     SHELXL-97
_chemical_name_systematic
;
Poly[disodium [diaquatri-\m~2~-oxalato-dimagnesium(II)]]
;
_chemical_name_common     ?
_chemical_formula_moiety     '2Na +, C6 H4 Mg2 O14 -'
_chemical_formula_sum     'C6 H4 Mg2 Na2 O14'
_chemical_formula_iupac     'Na2 [Mg2 (C2 O4)3 (H2 O1)2]'
_chemical_formula_weight     394.70
_chemical_melting_point     ?
_symmetry_cell_setting     monoclinic
_symmetry_space_group_name_H-M     'P 21/c'
_symmetry_space_group_name_Hall     '-P 2ybc'
loop_
    _symmetry_equiv_pos_as_xyz
    'x, y, z'
    '-x, y+1/2, -z+1/2'
    '-x, -y, -z'
    'x, -y-1/2, z-1/2'
_cell_length_a     5.8460(12)
_cell_length_b     15.726(3)
_cell_length_c     7.0190(14)
_cell_angle_alpha     90.00
_cell_angle_beta     101.11(3)
_cell_angle_gamma     90.00
_cell_volume     633.2(2)
_cell_formula_units_Z     2
_cell_measurement_reflns_used     25
_cell_measurement_theta_min     21.91
_cell_measurement_theta_max     22.47
_cell_measurement_temperature     290
_exptl_crystal_description     prism
_exptl_crystal_colour     colorless
_exptl_crystal_size_max     0.4
_exptl_crystal_size_mid     0.2
_exptl_crystal_size_min     0.2
_exptl_crystal_density_diffrn     2.070
_exptl_crystal_density_meas     ?
_exptl_crystal_density_method     'not measured'
_exptl_crystal_F_000     396
_exptl_absorpt_coefficient_mu     0.344
_exptl_absorpt_correction_type     'psi-scan'
_exptl_absorpt_process_details     '(Kopfmann & Huber, 1968)'
_exptl_absorpt_correction_T_min     0.912
_exptl_absorpt_correction_T_max     0.943
_exptl_special_details
;
;
_diffrn_ambient_temperature     290
_diffrn_radiation_type     MoK\a
_diffrn_radiation_wavelength     0.71073
_diffrn_radiation_source     'fine-focus sealed tube'
_diffrn_radiation_monochromator     graphite
_diffrn_measurement_device_type     'Rigaku AFC-7R'
_diffrn_measurement_method     '2\q-\w'
_diffrn_detector_area_resol_mean     ?
_diffrn_reflns_number     2457
_diffrn_reflns_av_R_equivalents     0.0286
_diffrn_reflns_av_sigmaI/netI     0.0264
_diffrn_reflns_theta_min     2.59
_diffrn_reflns_theta_max     32.46
_diffrn_reflns_theta_full     32.46
_diffrn_measured_fraction_theta_max     0.996
_diffrn_measured_fraction_theta_full     0.996
_diffrn_reflns_limit_h_min     0
_diffrn_reflns_limit_h_max     8
_diffrn_reflns_limit_k_min     0
_diffrn_reflns_limit_k_max     23
_diffrn_reflns_limit_l_min     -10
_diffrn_reflns_limit_l_max     10
_diffrn_standards_number     3
_diffrn_standards_interval_count     150
_diffrn_standards_interval_time     120
_diffrn_standards_decay_%     1.23
_refine_special_details
;
Refinement of <i>F</i>^2^ against ALL reflections. The weighted <i>R</i>-factor
<i>wR</i> and goodness of fit <i>S</i> are based on <i>F</i>^2^, conventional
<i>R</i>-factors <i>R</i> are based on <i>F</i>, with <i>F</i> set to zero for
negative <i>F</i>^2^. The threshold expression of <i>F</i>^2^ >
\s(<i>F</i>^2^) is used only for calculating <i>R</i>-factors(gt) <i>etc</i>.
and is not relevant to the choice of reflections for refinement.
<i>R</i>-factors based on <i>F</i>^2^ are statistically about twice as large
as those based on <i>F</i>, and <i>R</i>- factors based on ALL data will be
even larger.
;
_reflns_number_total     2280
_reflns_number_gt     2027
_reflns_threshold_expression     I>2\s(I)
_refine_ls_structure_factor_coef     Fsqd
_refine_ls_matrix_type     full
_refine_ls_R_factor_all     0.0388
_refine_ls_R_factor_gt     0.0334
_refine_ls_wR_factor_gt     0.0941
_refine_ls_wR_factor_ref     0.0953
_refine_ls_goodness_of_fit_ref     1.114
_refine_ls_restrained_S_all     1.114
_refine_ls_number_reflns     2280
_refine_ls_number_parameters     118
_refine_ls_number_restraints     0
_refine_ls_hydrogen_treatment     refall
_refine_ls_weighting_scheme     calc
_refine_ls_weighting_details
         'calc w=1/[\s^2^(Fo^2^)+(0.0581P)^2^+0.0731P] where P=(Fo^2^+2Fc^2^)/3'
_atom_sites_solution_hydrogens     difmap
_atom_sites_solution_primary     direct
_atom_sites_solution_secondary     difmap
_refine_ls_shift/su_max     0.001
_refine_ls_shift/su_mean     0.000
_refine_diff_density_max     0.535
_refine_diff_density_min     -0.557
_refine_ls_extinction_method     'SHELXL97 (Sheldrick, 2008)'
_refine_ls_extinction_coef     0.310(14)
_refine_ls_extinction_expression
                                  'Fc^*^=kFc[1+0.001xFc^2^\l^3^/sin(2\q)]^-1/4^'
loop_
    _atom_type_symbol
    _atom_type_description
    _atom_type_scat_dispersion_real
    _atom_type_scat_dispersion_imag
    _atom_type_scat_source
    'C' 'C' 0.0033 0.0016
                         'International Tables Vol C Tables 4.2.6.8 and 6.1.1.4'
    'H' 'H' 0.0000 0.0000
                         'International Tables Vol C Tables 4.2.6.8 and 6.1.1.4'
    'O' 'O' 0.0106 0.0060
                         'International Tables Vol C Tables 4.2.6.8 and 6.1.1.4'
    'Na' 'Na' 0.0362 0.0249
                         'International Tables Vol C Tables 4.2.6.8 and 6.1.1.4'
    'Mg' 'Mg' 0.0486 0.0363
                         'International Tables Vol C Tables 4.2.6.8 and 6.1.1.4'
_computing_data_collection
                            'AFC Diffractometer Control Software (Rigaku, 1994)'
_computing_cell_refinement
                            'AFC Diffractometer Control Software (Rigaku, 1994)'
_computing_data_reduction
                            'AFC Diffractometer Control Software (Rigaku, 1994)'
_computing_structure_solution     'SHELXS97 (Sheldrick, 2008)'
_computing_structure_refinement     'SHELXL97 (Sheldrick, 2008)'
_computing_molecular_graphics     'ATOMS (Dowty, 1999)'
_computing_publication_material     'SHELXL97 (Sheldrick, 2008)'
loop_
    _atom_site_type_symbol
    _atom_site_label
    _atom_site_fract_x
    _atom_site_fract_y
    _atom_site_fract_z
    _atom_site_U_iso_or_equiv
    _atom_site_adp_type
    _atom_site_calc_flag
    _atom_site_refinement_flags
    _atom_site_occupancy
    _atom_site_disorder_assembly
    _atom_site_disorder_group
    Na Na1 0.46789(7) 0.81852(3) 0.30526(7) 0.01952(13) Uani d . 1 . .
    Mg Mg1 0.27308(6) 0.60144(2) 0.21580(5) 0.01297(12) Uani d . 1 . .
    C C1 0.49584(17) 0.46394(6) 0.42523(14) 0.01492(18) Uani d . 1 . .
    O O1 0.38596(15) 0.47765(5) 0.25634(11) 0.01885(17) Uani d . 1 . .
    O O2 0.60143(15) 0.39673(5) 0.48571(11) 0.02059(18) Uani d . 1 . .
    C C2 0.79984(15) 0.64930(6) 0.21459(13) 0.01346(18) Uani d . 1 . .
    O O3 0.58217(13) 0.65770(5) 0.17720(13) 0.02067(17) Uani d . 1 . .
    O O4 0.91349(13) 0.58130(5) 0.22737(12) 0.01867(17) Uani d . 1 . .
    C C3 0.94672(16) 0.73184(6) 0.24642(14) 0.01425(18) Uani d . 1 . .
    O O5 1.15751(12) 0.72335(5) 0.23254(12) 0.01735(17) Uani d . 1 . .
    O O6 0.85117(14) 0.79871(5) 0.28409(15) 0.0255(2) Uani d . 1 . .
    O O7 0.18307(14) 0.58554(5) -0.08136(12) 0.01742(16) Uani d . 1 . .
    H H7A 0.174(4) 0.5388(16) -0.124(4) 0.058(7) Uiso d . 1 . .
    H H7B 0.065(5) 0.6120(18) -0.141(4) 0.077(9) Uiso d . 1 . .
loop_
    _atom_site_aniso_label
    _atom_site_aniso_U_11
    _atom_site_aniso_U_22
    _atom_site_aniso_U_33
    _atom_site_aniso_U_12
    _atom_site_aniso_U_13
    _atom_site_aniso_U_23
    Na1 0.0152(2) 0.0208(2) 0.0230(2) -0.00005(15) 0.00461(16) 0.00233(16)
    Mg1 0.01111(17) 0.01020(17) 0.01744(18) 0.00096(10) 0.00233(12) 0.00035(10)
    C1 0.0171(4) 0.0111(4) 0.0166(4) 0.0015(3) 0.0031(3) -0.0012(3)
    O1 0.0258(4) 0.0130(3) 0.0161(3) 0.0031(3) -0.0001(3) -0.0011(2)
    O2 0.0289(4) 0.0134(3) 0.0179(3) 0.0080(3) 0.0005(3) -0.0014(2)
    C2 0.0104(4) 0.0140(4) 0.0165(4) -0.0015(3) 0.0039(3) -0.0008(3)
    O3 0.0100(3) 0.0223(4) 0.0300(4) -0.0018(3) 0.0045(3) 0.0009(3)
    O4 0.0147(3) 0.0120(3) 0.0297(4) -0.0007(2) 0.0054(3) -0.0008(3)
    C3 0.0105(4) 0.0120(4) 0.0200(4) 0.0002(3) 0.0022(3) -0.0009(3)
    O5 0.0102(3) 0.0113(3) 0.0310(4) 0.0000(2) 0.0051(3) -0.0008(3)
    O6 0.0150(3) 0.0144(3) 0.0470(5) 0.0026(3) 0.0062(3) -0.0083(3)
    O7 0.0176(3) 0.0148(3) 0.0191(3) 0.0019(3) 0.0017(3) -0.0011(2)
_geom_special_details
;
All e.s.d.'s (except the e.s.d. in the dihedral angle between two l.s. planes)
are estimated using the full covariance matrix. The cell e.s.d.'s are taken
into account individually in the estimation of e.s.d.'s in distances, angles
and torsion angles; correlations between e.s.d.'s in cell parameters are only
used when they are defined by crystal symmetry. An approximate (isotropic)
treatment of cell e.s.d.'s is used for estimating e.s.d.'s involving l.s.
planes.
;
loop_
    _geom_bond_atom_site_label_1
    _geom_bond_atom_site_label_2
    _geom_bond_site_symmetry_2
    _geom_bond_distance
    _geom_bond_publ_flag
    Na1 O6 . 2.2952(10) no
    Na1 O5 1_455 2.3315(9) no
    Na1 O2 2_655 2.3514(10) no
    Na1 O7 4_576 2.4886(10) no
    Na1 O3 4_576 2.5941(12) no
    Na1 O1 2_655 2.7059(10) no
    Na1 O3 . 2.8074(10) no
    Mg1 O5 1_455 2.0436(9) no
    Mg1 O1 . 2.0580(10)
                      no
    Mg1 O7 . 2.0656(10) no
    Mg1 O3 . 2.0761(9) no
    Mg1 O2 3_666 2.0823(10) no
    Mg1 O4 1_455 2.1429(9) no
    C1 O1 . 1.2533(12) no
    C1 O2 . 1.2559(11) no
    C1 C1 3_666 1.5399(19) no
    C2 O4 . 1.2531(12) no
    C2 O3 . 1.2557(11) no
    C2 C3 . 1.5485(13) no
    C3 O6 . 1.2428(12) no
    C3 O5 . 1.2618(11) no
    O7 H7A . 0.79(3) no
    O7 H7B . 0.85(3) no
loop_
    _geom_angle_atom_site_label_1
    _geom_angle_atom_site_label_2
    _geom_angle_atom_site_label_3
    _geom_angle_site_symmetry_1
    _geom_angle_site_symmetry_3
    _geom_angle
    _geom_angle_publ_flag
    O6 Na1 O5 . 1_455 128.83(4) no
    O6 Na1 O2 . 2_655 91.25(4) no
    O5 Na1 O2 1_455 2_655 98.57(4) no
    O6 Na1 O7 . 4_576 145.56(3) no
    O5 Na1 O7 1_455 4_576 85.34(3) no
    O2 Na1 O7 2_655 4_576 86.94(4) no
    O6 Na1 O3 . 4_576 91.11(4) no
    O5 Na1 O3 1_455 4_576 110.58(4) no
    O2 Na1 O3 2_655 4_576 140.04(3) no
    O7 Na1 O3 4_576 4_576 69.46(3) no
    O6 Na1 O1 . 2_655 76.88(3) no
    O5 Na1 O1 1_455 2_655 144.59(3) no
    O2 Na1 O1 2_655 2_655 52.00(3) no
    O7 Na1 O1 4_576 2_655 75.03(3) no
    O3 Na1 O1 4_576 2_655 89.97(3) no
    O6 Na1 O3 . . 63.99(3) no
    O5 Na1 O3 1_455 . 64.84(3) no
    O2 Na1 O3 2_655 . 101.83(3) no
    O7 Na1 O3 4_576 . 149.74(3) no
    O3 Na1 O3 4_576 . 114.90(3) no
    O1 Na1 O3 2_655 . 132.84(3) no
    O5 Mg1 O1 1_455 . 168.63(4) no
    O5 Mg1 O7 1_455 . 98.56(4) no
    O1 Mg1 O7 . . 92.16(3) no
    O5 Mg1 O3 1_455 . 85.03(3) no
    O1 Mg1 O3 . . 99.05(4) no
    O7 Mg1 O3 . . 88.77(4) no
    O5 Mg1 O2 1_455 3_666 89.17(3) no
    O1 Mg1 O2 . 3_666 80.36(3) no
    O7 Mg1 O2 . 3_666 171.66(3) no
    O3 Mg1 O2 . 3_666 88.78(5) no
    O5 Mg1 O4 1_455 1_455 78.40(3) no
    O1 Mg1 O4 . 1_455 98.38(4) no
    O7 Mg1 O4 . 1_455 87.68(5) no
    O3 Mg1 O4 . 1_455 162.33(4) no
    O2 Mg1 O4 3_666 1_455 97.00(5) no
    O1 C1 O2 . . 126.40(9) no
    O1 C1 C1 . 3_666 117.46(10) no
    O2 C1 C1 . 3_666 116.14(11) no
    C1 O1 Mg1 . . 112.70(6) no
    C1 O2 Mg1 . 3_666 112.55(6) no
    O4 C2 O3 . . 127.35(9) no
    O4 C2 C3 . . 115.69(8) no
    O3 C2 C3 . . 116.96(8) no
    C2 O3 Mg1 . . 143.16(7) no
    C2 O4 Mg1 . 1_655 112.43(6) no
    O6 C3 O5 . . 126.27(9) no
    O6 C3 C2 . . 118.71(8) no
    O5 C3 C2 . . 115.01(8) no
    C3 O5 Mg1 . 1_655 116.25(6) no
    Mg1 O7 H7A . . 118.6(19) no
    Mg1 O7 H7B . . 117.6(19) no
    H7A O7 H7B . . 106(2) no
loop_
    _geom_hbond_atom_site_label_D
    _geom_hbond_atom_site_label_H
    _geom_hbond_atom_site_label_A
    _geom_hbond_site_symmetry_A
    _geom_hbond_distance_DH
    _geom_hbond_distance_HA
    _geom_hbond_distance_DA
    _geom_hbond_angle_DHA
    _geom_hbond_publ_flag
    O7 H7a O4 3_665 0.78(3) 2.06(3) 2.8335(13) 170(2) yes
    O7 H7b O6 4_475 0.84(3) 1.89(3) 2.6952(13) 162(3) yes
