# Supplementary material for: Poly[disodium [diaqua­tri-μ2-oxalato-dimagnesium(II)]]
Source: Acta Crystallogr Sect E Struct Rep Online. 2008 Jul 5;64(Pt 8):m983. doi: 10.1107/S1600536808019508 (PMC2961912; doi:10.1107/S1600536808019508)
Supplement: Supplementary file 2 [file e-64-0m983-Isup2.hkl]

# 
# h,k,l, Fc-squared, Fo-squared, sigma(Fo-squared) and status flag 
# 
data_I
_shelx_title ' test in P2(1)/c' 
_shelx_refln_list_code          4 
_shelx_F_calc_maximum      156.52 
_exptl_crystal_F_000       396.00 
_reflns_d_resolution_high  0.6620 
 
loop_ 
 _symmetry_equiv_pos_as_xyz 
 'x, y, z' 
 '-x, y+1/2, -z+1/2' 
 '-x, -y, -z' 
 'x, -y-1/2, z-1/2' 
 
_cell_length_a     5.8460 
_cell_length_b    15.7260 
_cell_length_c     7.0190 
_cell_angle_alpha  90.000 
_cell_angle_beta  101.110 
_cell_angle_gamma  90.000 
 
_shelx_F_squared_multiplier     1.000 
 
loop_ 
 _refln_index_h 
 _refln_index_k 
 _refln_index_l 
 _refln_F_squared_calc 
 _refln_F_squared_meas 
 _refln_F_squared_sigma 
 _refln_observed_status 
   1   0   0     1244.89     1114.37      5.38 o 
   2   0   0      159.97      159.66      2.48 o 
   3   0   0     3705.07     3232.89     16.15 o 
   4   0   0       30.16       41.06      1.97 o 
   5   0   0        1.94        0.98      0.42 o 
   6   0   0       19.29       16.58      1.33 o 
   7   0   0       54.97       57.21      3.48 o 
   8   0   0       13.30       19.07      1.61 o 
   1   1   0      208.06      189.07      2.00 o 
   2   1   0      728.86      614.91      5.14 o 
   3   1   0      684.34      658.90      6.49 o 
   4   1   0      213.07      203.03      4.10 o 
   5   1   0       39.86       43.43      2.32 o 
   6   1   0      418.79      380.44      7.21 o 
   7   1   0       28.26       30.97      2.88 o 
   8   1   0        0.36        1.00      2.20 o 
   0   2   0      264.75      321.84      2.25 o 
   1   2   0     1599.24     1444.22      6.90 o 
   2   2   0      162.85      128.14      2.29 o 
   3   2   0     1307.09     1145.78      8.87 o 
   4   2   0        4.48        8.12      0.79 o 
   5   2   0        3.16        1.43      1.42 o 
   6   2   0      124.67      119.79      4.20 o 
   7   2   0       80.65       79.87      3.86 o 
   8   2   0       69.85       71.11      4.28 o 
   1   3   0     2124.63     2012.68      9.19 o 
   2   3   0      163.55      183.59      2.88 o 
   3   3   0     1165.48     1025.23      8.49 o 
   4   3   0       46.33       50.92      2.20 o 
   5   3   0      109.60       99.77      3.40 o 
   6   3   0        0.26        0.00      7.10 o 
   7   3   0        4.00        5.22      0.75 o 
   8   3   0      227.98      230.95      7.13 o 
   0   4   0     1709.84     2081.90      9.11 o 
   1   4   0      586.28      630.03      4.93 o 
   2   4   0      929.06      818.96      6.60 o 
   3   4   0       68.85       77.53      2.34 o 
   4   4   0      316.78      297.97      5.19 o 
   5   4   0        1.39        2.20      0.48 o 
   6   4   0      393.26      402.08      7.52 o 
   7   4   0       54.84       60.84      3.50 o 
   8   4   0       15.21       15.18      1.40 o 
   1   5   0      424.06      441.47      4.42 o 
   2   5   0      216.45      207.08      3.39 o 
   3   5   0      480.96      456.65      5.79 o 
   4   5   0      721.84      682.55      7.99 o 
   5   5   0      258.55      254.60      5.47 o 
   6   5   0       23.46       22.68      2.27 o 
   7   5   0        0.22        0.38      2.69 o 
   8   5   0       56.15       51.98      3.95 o 
   0   6   0      824.55     1013.04      7.03 o 
   1   6   0     5801.89     6319.04     22.67 o 
   2   6   0     2044.88     1978.43     11.89 o 
   3   6   0      296.09      282.56      4.60 o 
   4   6   0        3.71        3.81      0.47 o 
   5   6   0      140.60      135.40      4.10 o 
   6   6   0       59.21       59.32      3.09 o 
   7   6   0        4.74        4.22      0.78 o 
   8   6   0        1.95        0.00      7.09 o 
   1   7   0     5058.01     5701.79     22.31 o 
   2   7   0      486.58      509.26      5.79 o 
   3   7   0      283.70      252.97      4.61 o 
   4   7   0       79.05       75.19      2.87 o 
   5   7   0      133.09      125.78      4.02 o 
   6   7   0        3.69        4.54      0.66 o 
   7   7   0      217.68      235.54      6.73 o 
   8   7   0      404.69      419.13      9.78 o 
   0   8   0      349.30      394.53      4.97 o 
   1   8   0       27.57       15.24      1.34 o 
   2   8   0      665.90      653.51      7.07 o 
   3   8   0     1270.73     1238.52     10.88 o 
   4   8   0        4.63        3.82      0.51 o 
   5   8   0      137.02      134.37      4.28 o 
   6   8   0      108.59      112.00      4.43 o 
   7   8   0        5.98        7.08      0.83 o 
   8   8   0        0.24        0.00      7.12 o 
   1   9   0     1369.11     1499.88     11.08 o 
   2   9   0     1684.33     1791.37     12.79 o 
   3   9   0       11.32       11.27      0.92 o 
   4   9   0      453.81      468.07      7.37 o 
   5   9   0      238.10      252.75      5.98 o 
   6   9   0       41.10       43.29      2.91 o 
   7   9   0       35.25       35.91      3.15 o 
   8   9   0        7.29        6.32      1.00 o 
   0  10   0     2653.68     3107.30     17.12 o 
   1  10   0        1.32        3.30      0.41 o 
   2  10   0      602.69      610.21      7.53 o 
   3  10   0        0.34        3.93      0.51 o 
   4  10   0        0.13        0.00      7.22 o 
   5  10   0      136.90      143.71      4.70 o 
   6  10   0       11.50       10.95      0.96 o 
   7  10   0      174.35      189.82      6.29 o 
   1  11   0      341.82      346.96      5.66 o 
   2  11   0       78.39       89.70      3.04 o 
   3  11   0        4.03        4.42      0.57 o 
   4  11   0       31.88       39.32      2.61 o 
   5  11   0      417.47      441.41      8.30 o 
   6  11   0        4.42        4.02      0.84 o 
   7  11   0       23.47       20.61      2.00 o 
   0  12   0      546.98      591.75      7.56 o 
   1  12   0        0.80        0.00      7.53 o 
   2  12   0        3.51        3.15      0.55 o 
   3  12   0       12.19       15.74      1.18 o 
   4  12   0        5.87        8.26      0.76 o 
   5  12   0       11.99        9.46      0.90 o 
   6  12   0      187.44      189.25      6.16 o 
   7  12   0       11.28       11.47      1.08 o 
   1  13   0      615.00      668.07      8.62 o 
   2  13   0        9.91        9.69      0.80 o 
   3  13   0      260.54      280.41      6.12 o 
   4  13   0       25.40       24.60      2.39 o 
   5  13   0      118.94      115.66      4.65 o 
   6  13   0       96.11      105.05      4.76 o 
   7  13   0       13.23       11.25      1.15 o 
   0  14   0      553.70      596.66      8.36 o 
   1  14   0     1706.24     1770.97     15.04 o 
   2  14   0       94.93       90.97      3.55 o 
   3  14   0       72.90       69.09      3.27 o 
   4  14   0      470.23      437.20      8.35 o 
   5  14   0      176.65      177.19      5.84 o 
   6  14   0       29.49       29.70      2.13 o 
   1  15   0      112.29      112.40      3.98 o 
   2  15   0      271.04      293.72      6.38 o 
   3  15   0      358.37      350.63      7.39 o 
   4  15   0        3.14        2.54      0.75 o 
   5  15   0      242.58      252.00      6.99 o 
   6  15   0        0.85        1.38      2.49 o 
   0  16   0     1507.61     1522.45     14.84 o 
   1  16   0        0.04        0.00      7.40 o 
   2  16   0      260.09      271.17      6.48 o 
   3  16   0        0.76        0.95      1.86 o 
   4  16   0       11.70       11.01      1.02 o 
   5  16   0       59.78       58.11      3.75 o 
   6  16   0        9.98       10.36      1.06 o 
   1  17   0      563.68      548.30      9.13 o 
   2  17   0        1.88        2.45      0.76 o 
   3  17   0       20.63       21.08      2.13 o 
   4  17   0       53.47       55.69      3.65 o 
   5  17   0       21.08       24.35      2.03 o 
   6  17   0       19.71       20.89      2.01 o 
   0  18   0       24.57       25.91      1.71 o 
   1  18   0       14.06       11.05      1.01 o 
   2  18   0       17.22       14.64      1.30 o 
   3  18   0       68.19       75.42      3.94 o 
   4  18   0       18.39       21.09      1.92 o 
   5  18   0        1.14        1.61      0.97 o 
   1  19   0        1.59        0.00      7.32 o 
   2  19   0      139.58      127.80      5.10 o 
   3  19   0       17.46       17.65      1.40 o 
   4  19   0       89.63      100.88      5.01 o 
   5  19   0       58.02       55.70      4.07 o 
   0  20   0       12.08       14.22      1.44 o 
   1  20   0        9.75        9.32      0.95 o 
   2  20   0      326.83      324.71      8.04 o 
   3  20   0       22.12       24.96      1.82 o 
   4  20   0       31.23       34.88      2.49 o 
   1  21   0       13.85       13.17      1.35 o 
   2  21   0       49.22       45.63      3.58 o 
   3  21   0        1.90        0.00      7.35 o 
   4  21   0      469.20      445.02     10.53 o 
   0  22   0       33.71       32.83      3.00 o 
   1  22   0       23.33       21.35      2.12 o 
   2  22   0        6.48        8.29      0.97 o 
   3  22   0       41.34       32.89      2.37 o 
   1  23   0      200.27      182.03      6.56 o 
   2  23   0       10.48       10.40      1.11 o 
  -8   1   1       54.78       56.65      3.87 o 
  -7   1   1       35.78       36.12      2.74 o 
  -6   1   1       46.41       42.33      2.65 o 
  -5   1   1        5.83        4.30      0.48 o 
  -4   1   1      345.20      305.30      4.97 o 
  -3   1   1     1954.91     1676.53     10.85 o 
  -2   1   1     4323.91     3717.87     15.37 o 
  -1   1   1     2673.01     2587.08     10.02 o 
   0   1   1      148.16      140.10      2.52 o 
   1   1   1      627.63      580.44      4.21 o 
   2   1   1       53.55       52.63      1.61 o 
   3   1   1      345.47      318.82      4.61 o 
   4   1   1      145.37      148.41      3.69 o 
   5   1   1       50.16       40.64      2.28 o 
   6   1   1       35.75       32.22      2.47 o 
   7   1   1      177.83      198.18      5.92 o 
   8   1   1      354.37      333.12      8.58 o 
  -8   2   1        2.80        6.14      0.90 o 
  -7   2   1        2.09        1.46      1.70 o 
  -6   2   1      386.43      363.03      7.05 o 
  -5   2   1       37.31       40.29      2.20 o 
  -4   2   1       31.90       24.42      1.50 o 
  -3   2   1     3131.95     2585.77     14.50 o 
  -2   2   1     4926.54     4059.10     16.75 o 
  -1   2   1      730.47      707.98      4.75 o 
   0   2   1     2102.48     2414.79    116.50 o 
   1   2   1      995.79      902.14      5.75 o 
   2   2   1      120.26       71.20      1.89 o 
   3   2   1        7.21        3.89      0.39 o 
   4   2   1       46.69       37.44      2.02 o 
   5   2   1        3.81        3.46      0.56 o 
   6   2   1      834.49      774.77     10.73 o 
   7   2   1      216.76      230.17      6.63 o 
   8   2   1       41.27       54.58      3.63 o 
  -8   3   1      118.41      114.69      5.03 o 
  -7   3   1       34.78       35.56      2.82 o 
  -6   3   1       21.47       19.01      1.83 o 
  -5   3   1      756.76      704.85      8.82 o 
  -4   3   1     1284.02     1163.05     10.34 o 
  -3   3   1     3594.78     2992.80     16.14 o 
  -2   3   1     5717.14     5041.72     19.39 o 
  -1   3   1     1117.46     1120.21      6.62 o 
   0   3   1     1677.80     1892.95     50.98 o 
   1   3   1      101.27       96.76      1.87 o 
   2   3   1     1684.54     1644.90     10.02 o 
   3   3   1      403.66      397.27      5.27 o 
   4   3   1      217.22      200.60      4.31 o 
   5   3   1      232.92      207.11      4.99 o 
   6   3   1      134.35      128.05      4.40 o 
   7   3   1       17.85       16.61      1.60 o 
   8   3   1       77.53       79.61      4.43 o 
  -8   4   1        4.18        6.34      0.84 o 
  -7   4   1        7.34        6.64      0.76 o 
  -6   4   1       50.82       49.30      2.89 o 
  -5   4   1      968.23      898.31     10.21 o 
  -4   4   1      671.84      642.60      7.61 o 
  -3   4   1       13.90       21.86      1.29 o 
  -2   4   1       67.52       73.45      1.90 o 
  -1   4   1      210.38      172.85      2.61 o 
   0   4   1      256.28      295.82      2.26 o 
   1   4   1      497.57      562.78      4.82 o 
   2   4   1      806.52      775.16      6.65 o 
   3   4   1      494.10      444.37      5.72 o 
   4   4   1      176.01      184.87      4.21 o 
   5   4   1     1325.66     1273.00     12.68 o 
   6   4   1        4.10        4.74      0.63 o 
   7   4   1       37.69       41.61      3.04 o 
   8   4   1       82.60       93.35      4.85 o 
  -8   5   1        6.15        5.98      0.99 o 
  -7   5   1        2.01        2.19      0.72 o 
  -6   5   1      135.33      147.00      4.66 o 
  -5   5   1     1425.12     1281.45     12.61 o 
  -4   5   1      710.33      679.81      7.98 o 
  -3   5   1     1541.17     1482.39     10.78 o 
  -2   5   1     5600.33     4991.30     20.79 o 
  -1   5   1       76.61       59.49      1.69 o 
   0   5   1       36.66       45.69      0.99 o 
   1   5   1     1970.02     2170.88     11.02 o 
   2   5   1      768.32      752.48      6.83 o 
   3   5   1      658.13      625.65      6.97 o 
   4   5   1        8.48        7.11      0.69 o 
   5   5   1     1942.56     1806.69     15.67 o 
   6   5   1      338.32      348.64      7.30 o 
   7   5   1       14.81       13.05      1.30 o 
   8   5   1        0.98        1.66      2.20 o 
  -8   6   1       25.44       26.54      2.13 o 
  -7   6   1       27.68       27.25      2.60 o 
  -6   6   1        1.31        0.69      0.92 o 
  -5   6   1        7.01        8.99      0.85 o 
  -4   6   1        1.73        1.78      0.45 o 
  -3   6   1       44.48       48.80      2.01 o 
  -2   6   1      574.66      583.23      5.99 o 
  -1   6   1     1490.64     1752.63     10.37 o 
   0   6   1     3828.18     4499.60     58.56 o 
   1   6   1     2341.64     2496.89     12.88 o 
   2   6   1       69.27       74.41      2.20 o 
   3   6   1      472.64      459.59      6.15 o 
   4   6   1      402.94      417.54      6.61 o 
   5   6   1       46.26       45.14      2.67 o 
   6   6   1       17.26       15.41      1.50 o 
   7   6   1       17.74       18.43      1.64 o 
   8   6   1       42.86       48.54      3.71 o 
  -8   7   1       93.78       95.89      4.77 o 
  -7   7   1        9.53       11.15      1.04 o 
  -6   7   1        5.82        5.45      0.67 o 
  -5   7   1      201.49      192.83      4.91 o 
  -4   7   1      660.75      600.99      7.88 o 
  -3   7   1      892.50      896.79      8.78 o 
  -2   7   1        2.81        1.83      0.32 o 
  -1   7   1     1653.12     1953.18     11.76 o 
   0   7   1      153.09      180.17      3.69 o 
   1   7   1       70.53       74.97      2.19 o 
   2   7   1      277.33      267.97      4.31 o 
   3   7   1       33.43       28.56      1.75 o 
   4   7   1      575.11      537.71      7.68 o 
   5   7   1       96.22       95.13      3.71 o 
   6   7   1      154.24      147.84      4.95 o 
   7   7   1        5.81        5.82      0.89 o 
   8   7   1      114.09      121.88      5.49 o 
  -8   8   1       22.23       20.59      1.98 o 
  -7   8   1        6.37        6.80      0.86 o 
  -6   8   1       58.35       62.71      3.27 o 
  -5   8   1      741.78      708.06      9.58 o 
  -4   8   1      280.28      265.40      5.33 o 
  -3   8   1      900.98      885.24      8.90 o 
  -2   8   1      205.92      198.12      3.83 o 
  -1   8   1       67.27       60.34      2.14 o 
   0   8   1     2496.99     2891.19     41.02 o 
   1   8   1      175.10      198.56      3.67 o 
   2   8   1      153.59      191.51      3.86 o 
   3   8   1        0.57        2.24      0.42 o 
   4   8   1       45.91       48.93      2.55 o 
   5   8   1      583.97      560.13      8.86 o 
   6   8   1       41.44       34.27      2.75 o 
   7   8   1       16.88       14.28      1.43 o 
  -8   9   1      108.74      119.68      5.28 o 
  -7   9   1        2.55        3.85      0.74 o 
  -6   9   1      125.05      123.60      4.59 o 
  -5   9   1       20.01       17.61      1.42 o 
  -4   9   1      131.12      118.37      3.79 o 
  -3   9   1       35.87       38.07      2.06 o 
  -2   9   1      397.35      412.70      5.82 o 
  -1   9   1     4959.39     5873.54     25.08 o 
   0   9   1      149.52      164.05      2.50 o 
   1   9   1     1052.11     1102.07      9.48 o 
   2   9   1       25.14       26.02      1.57 o 
   3   9   1        3.78        4.74      0.49 o 
   4   9   1      669.05      648.72      8.89 o 
   5   9   1      172.48      187.43      5.22 o 
   6   9   1      446.23      454.46      8.98 o 
   7   9   1        0.07        0.00      7.16 o 
  -7  10   1       77.00       75.83      4.32 o 
  -6  10   1      202.69      211.42      6.02 o 
  -5  10   1        6.81        6.98      0.71 o 
  -4  10   1       41.19       43.05      2.51 o 
  -3  10   1      521.09      540.49      7.51 o 
  -2  10   1        3.55        6.16      0.58 o 
  -1  10   1      109.25      107.51      3.07 o 
   0  10   1      146.96      145.71      2.73 o 
   1  10   1        7.79        8.13      0.80 o 
   2  10   1        3.72        4.24      0.48 o 
   3  10   1      429.14      396.91      6.48 o 
   4  10   1      495.07      502.10      8.02 o 
   5  10   1       11.86       13.49      1.05 o 
   6  10   1      165.46      174.76      5.83 o 
   7  10   1        0.17        1.61      2.10 o 
  -7  11   1      108.86      104.09      5.18 o 
  -6  11   1      171.30      177.30      5.73 o 
  -5  11   1        1.19        0.51      2.58 o 
  -4  11   1     1035.01     1015.69     11.66 o 
  -3  11   1     1559.16     1652.19     14.17 o 
  -2  11   1       61.69       81.89      3.02 o 
  -1  11   1        1.36        2.35      0.41 o 
   0  11   1      260.42      267.17      3.62 o 
   1  11   1       33.69       25.62      1.81 o 
   2  11   1      109.71      114.88      3.54 o 
   3  11   1       79.86      100.15      3.45 o 
   4  11   1       49.44       61.33      3.12 o 
   5  11   1      233.80      240.29      6.18 o 
   6  11   1        1.51        3.31      0.75 o 
   7  11   1       27.21       29.43      2.17 o 
  -7  12   1       20.96       22.74      2.05 o 
  -6  12   1       38.83       41.71      3.12 o 
  -5  12   1      465.16      468.97      8.70 o 
  -4  12   1      335.35      315.94      6.56 o 
  -3  12   1     1170.98     1137.13     11.99 o 
  -2  12   1     1269.39     1361.60     12.66 o 
  -1  12   1       20.12       21.50      1.79 o 
   0  12   1     1799.47     1945.29     27.95 o 
   1  12   1       90.50      101.89      3.36 o 
   2  12   1      765.64      800.74      9.62 o 
   3  12   1      339.93      337.15      6.49 o 
   4  12   1      304.86      289.78      6.45 o 
   5  12   1       76.19       79.05      3.94 o 
   6  12   1      164.05      161.70      5.83 o 
   7  12   1      111.94      115.75      5.40 o 
  -7  13   1        6.26        3.13      2.73 o 
  -6  13   1       39.99       47.99      3.46 o 
  -5  13   1        3.08        1.92      1.75 o 
  -4  13   1      118.49      113.31      4.33 o 
  -3  13   1      174.02      168.34      4.75 o 
  -2  13   1       24.64       15.85      1.32 o 
  -1  13   1      939.64      980.81     10.58 o 
   0  13   1      309.32      302.71      4.15 o 
   1  13   1      347.12      340.15      6.19 o 
   2  13   1      140.85      111.43      3.80 o 
   3  13   1        7.35       10.89      0.99 o 
   4  13   1       38.19       40.53      2.77 o 
   5  13   1      153.64      152.72      5.41 o 
   6  13   1       71.18       75.68      4.15 o 
   7  13   1       36.97       37.54      3.38 o 
  -7  14   1        5.99        6.31      1.01 o 
  -6  14   1       16.51       17.89      1.80 o 
  -5  14   1       18.98       17.02      1.69 o 
  -4  14   1       16.20       22.23      2.07 o 
  -3  14   1        5.58        2.80      0.71 o 
  -2  14   1      102.73      103.09      3.72 o 
  -1  14   1       84.04       81.29      3.35 o 
   0  14   1     1276.98     1343.74      9.12 o 
   1  14   1      355.28      366.41      6.72 o 
   2  14   1       87.46       83.59      3.50 o 
   3  14   1      294.64      272.84      6.41 o 
   4  14   1        0.03        0.00      7.34 o 
   5  14   1      112.26      112.36      4.77 o 
   6  14   1       21.39       21.79      1.88 o 
  -6  15   1       79.88       80.09      4.58 o 
  -5  15   1        4.01        3.22      0.81 o 
  -4  15   1      109.60      108.76      4.38 o 
  -3  15   1      273.40      255.10      6.30 o 
  -2  15   1      288.26      286.54      6.30 o 
  -1  15   1      415.76      427.20      7.49 o 
   0  15   1       30.00       28.60      1.71 o 
   1  15   1       30.86       30.99      2.48 o 
   2  15   1        0.00        0.00      7.47 o 
   3  15   1      419.55      403.21      7.93 o 
   4  15   1       12.23       11.95      1.09 o 
   5  15   1        4.88        4.88      0.90 o 
   6  15   1       10.68       11.44      1.09 o 
  -6  16   1       29.30       34.43      3.29 o 
  -5  16   1        1.28        0.00      7.38 o 
  -4  16   1       59.00       56.02      3.57 o 
  -3  16   1       90.78       92.56      4.11 o 
  -2  16   1      351.74      345.15      7.22 o 
  -1  16   1       46.78       46.97      2.88 o 
   0  16   1      282.12      270.30      7.03 o 
   1  16   1       10.77       10.19      1.03 o 
   2  16   1      138.80      134.24      4.62 o 
   3  16   1        6.92        5.99      0.83 o 
   4  16   1        2.10        0.00      7.41 o 
   5  16   1       29.07       34.26      3.02 o 
   6  16   1       16.16       13.39      1.30 o 
  -6  17   1       36.37       34.32      3.46 o 
  -5  17   1      128.58      129.32      5.47 o 
  -4  17   1        5.19        6.51      0.76 o 
  -3  17   1       27.85       32.37      2.76 o 
  -2  17   1      303.07      315.50      7.18 o 
  -1  17   1       81.70       74.98      3.68 o 
   0  17   1        8.67        7.86      0.60 o 
   1  17   1       57.22       58.15      3.33 o 
   2  17   1        0.24        0.12      3.94 o 
   3  17   1       65.57       68.10      3.57 o 
   4  17   1       48.36       47.21      3.36 o 
   5  17   1        5.36        6.36      0.95 o 
  -5  18   1        0.00        0.16      6.98 o 
  -4  18   1       24.28       26.02      2.10 o 
  -3  18   1       71.44       65.67      3.91 o 
  -2  18   1      164.68      155.10      5.42 o 
  -1  18   1      287.36      287.53      7.01 o 
   0  18   1      295.83      271.47      7.10 o 
   1  18   1      441.55      441.70      8.61 o 
   2  18   1        7.94       10.14      0.92 o 
   3  18   1       47.15       42.42      3.26 o 
   4  18   1      202.67      191.13      6.58 o 
   5  18   1        4.57        5.52      1.02 o 
  -5  19   1       39.50       41.65      3.71 o 
  -4  19   1      190.73      191.76      6.67 o 
  -3  19   1        2.71        1.55      2.47 o 
  -2  19   1       74.70       67.18      3.75 o 
  -1  19   1      170.55      156.42      5.36 o 
   0  19   1       18.35       19.20      3.54 o 
   1  19   1      105.68      102.82      4.62 o 
   2  19   1      168.58      168.41      5.79 o 
   3  19   1       21.61       21.52      1.81 o 
   4  19   1       32.15       32.96      2.46 o 
  -4  20   1        3.45        4.77      1.13 o 
  -3  20   1       22.87       23.61      1.97 o 
  -2  20   1        1.06        1.56      0.86 o 
  -1  20   1       53.60       55.69      3.82 o 
   0  20   1       23.09       21.73      2.22 o 
   1  20   1      288.34      280.05      7.35 o 
   2  20   1        0.10        0.00      7.34 o 
   3  20   1       95.88      109.30      5.07 o 
   4  20   1      153.67      145.03      6.27 o 
  -4  21   1       83.54       81.71      4.79 o 
  -3  21   1       89.27       76.41      4.53 o 
  -2  21   1        9.23        6.96      0.96 o 
  -1  21   1        1.36        0.00      7.28 o 
   0  21   1        0.35        0.96      1.85 o 
   1  21   1        3.78        3.12      0.87 o 
   2  21   1        2.38        2.40      0.89 o 
   3  21   1       32.84       28.60      2.13 o 
  -3  22   1       49.06       55.82      3.87 o 
  -2  22   1      103.00      105.45      5.12 o 
  -1  22   1        2.84        1.36      1.07 o 
   0  22   1       77.28       76.96      3.12 o 
   1  22   1       74.37       53.93      3.96 o 
   2  22   1       46.24       44.15      3.63 o 
  -2  23   1        5.02        4.26      1.01 o 
  -1  23   1       22.55       20.25      2.03 o 
   0  23   1        9.46        7.54      0.81 o 
   1  23   1       31.88       29.14      2.31 o 
  -8   0   2      175.16      170.68      6.21 o 
  -7   0   2      430.13      421.55      8.36 o 
  -6   0   2       30.58       32.65      2.42 o 
  -5   0   2       22.71       26.05      1.97 o 
  -4   0   2      789.88      807.08      8.20 o 
  -3   0   2       60.73       53.54      1.92 o 
  -2   0   2      134.31      158.42      2.64 o 
  -1   0   2     2158.85     2381.87     10.56 o 
   0   0   2    24497.90    25225.94   3583.18 o 
   1   0   2       53.43       60.04      1.60 o 
   2   0   2       10.45       10.18      0.91 o 
   3   0   2     1658.31     1548.01     11.47 o 
   4   0   2      742.22      636.80      7.97 o 
   5   0   2      403.79      381.16      6.90 o 
   6   0   2      157.69      155.81      5.05 o 
   7   0   2        0.02        0.00      7.06 o 
   8   0   2       16.40       15.17      1.22 o 
  -8   1   2        1.74        2.25      0.82 o 
  -7   1   2       60.24       66.53      3.48 o 
  -6   1   2     1381.68     1237.09     13.25 o 
  -5   1   2      168.89      169.65      4.30 o 
  -4   1   2       27.16       25.80      1.68 o 
  -3   1   2      176.20      215.89      3.66 o 
  -2   1   2      648.42      584.90      5.31 o 
  -1   1   2      488.38      547.10      4.51 o 
   0   1   2       15.11       22.22      0.65 o 
   1   1   2      136.44      149.20      2.53 o 
   2   1   2        9.71       11.22      0.92 o 
   3   1   2     2133.52     1940.16     13.11 o 
   4   1   2       10.19       11.79      0.90 o 
   5   1   2        3.26        4.13      0.57 o 
   6   1   2      115.33      108.98      4.28 o 
   7   1   2        0.06        0.83      1.77 o 
   8   1   2        0.01        0.10     11.09 o 
  -8   2   2       61.89       63.92      4.03 o 
  -7   2   2        5.22        4.35      0.75 o 
  -6   2   2      225.28      223.59      5.50 o 
  -5   2   2      301.90      257.90      5.33 o 
  -4   2   2        2.36        1.47      0.43 o 
  -3   2   2     2195.58     2081.12     12.72 o 
  -2   2   2      150.02      167.65      2.82 o 
  -1   2   2        7.42       10.00      0.72 o 
   0   2   2     3412.59     3758.67    170.10 o 
   1   2   2      455.01      467.90      4.60 o 
   2   2   2     1710.63     1573.78     10.41 o 
   3   2   2     2075.95     1924.68     13.02 o 
   4   2   2        8.49        9.24      0.91 o 
   5   2   2      116.20      114.72      3.93 o 
   6   2   2      375.76      367.25      7.58 o 
   7   2   2        5.19        4.68      0.81 o 
   8   2   2       10.81       13.55      1.38 o 
  -8   3   2      201.36      194.43      6.55 o 
  -7   3   2        0.27        0.00      7.10 o 
  -6   3   2      345.32      328.53      6.80 o 
  -5   3   2       16.59       15.48      1.18 o 
  -4   3   2     1625.03     1511.65     12.18 o 
  -3   3   2     1447.24     1389.37     10.23 o 
  -2   3   2       70.93       77.75      2.00 o 
  -1   3   2     1930.06     2295.15     10.90 o 
   0   3   2      453.22      465.74     12.42 o 
   1   3   2       36.59       20.32      1.05 o 
   2   3   2      183.67      176.66      3.26 o 
   3   3   2     2132.97     1915.62     13.26 o 
   4   3   2      312.01      317.14      5.62 o 
   5   3   2      825.22      785.91     10.07 o 
   6   3   2        5.43        5.12      0.75 o 
   7   3   2        7.29        8.68      0.93 o 
   8   3   2        4.88        6.24      0.86 o 
  -8   4   2        0.03        1.77      2.00 o 
  -7   4   2       46.25       44.07      3.06 o 
  -6   4   2       38.42       31.22      2.37 o 
  -5   4   2      742.83      709.21      9.00 o 
  -4   4   2      343.64      363.87      5.74 o 
  -3   4   2      282.57      263.61      4.35 o 
  -2   4   2       23.69       16.94      1.04 o 
  -1   4   2       30.74       47.30      1.48 o 
   0   4   2      232.72      309.30      5.69 o 
   1   4   2      273.14      268.36      3.69 o 
   2   4   2      884.38      819.54      7.47 o 
   3   4   2      106.57      107.09      2.97 o 
   4   4   2     2224.41     2050.93     15.66 o 
   5   4   2      199.75      197.53      5.10 o 
   6   4   2      145.76      140.59      4.93 o 
   7   4   2        7.27        8.77      0.87 o 
   8   4   2        4.04        3.76      0.94 o 
  -8   5   2      123.58      125.50      5.45 o 
  -7   5   2       35.27       30.82      2.69 o 
  -6   5   2       50.26       42.77      2.74 o 
  -5   5   2      831.80      792.05      9.70 o 
  -4   5   2       78.53       68.64      2.60 o 
  -3   5   2      502.06      491.34      6.12 o 
  -2   5   2      596.26      600.76      6.12 o 
  -1   5   2       28.52       25.22      1.26 o 
   0   5   2        9.40       13.19      0.67 o 
   1   5   2       86.60       76.61      2.05 o 
   2   5   2      185.69      192.46      3.63 o 
   3   5   2      100.20      105.78      3.07 o 
   4   5   2      653.01      626.20      8.30 o 
   5   5   2       32.80       31.92      2.34 o 
   6   5   2       38.80       40.03      2.85 o 
   7   5   2       21.33       22.72      1.84 o 
  -8   6   2        0.24        0.08     13.46 o 
  -7   6   2       16.14       15.30      1.50 o 
  -6   6   2        0.01        1.17      1.51 o 
  -5   6   2     2013.77     1830.75     15.60 o 
  -4   6   2      422.95      415.94      6.37 o 
  -3   6   2      155.49      150.30      3.47 o 
  -2   6   2      141.88      175.27      3.38 o 
  -1   6   2     2668.38     3173.32     15.62 o 
   0   6   2      295.63      353.27      5.66 o 
   1   6   2     4268.54     4487.78     19.97 o 
   2   6   2     2345.94     2246.88     14.03 o 
   3   6   2      619.35      596.06      7.45 o 
   4   6   2       27.24       32.47      2.08 o 
   5   6   2      159.03      150.37      4.66 o 
   6   6   2      245.65      235.75      6.49 o 
   7   6   2        0.25        0.00      7.10 o 
  -8   7   2      275.50      281.81      8.09 o 
  -7   7   2       36.92       43.36      3.08 o 
  -6   7   2       93.97       90.64      3.88 o 
  -5   7   2      424.05      404.91      7.16 o 
  -4   7   2      255.74      260.65      5.19 o 
  -3   7   2      956.44      907.20      9.04 o 
  -2   7   2       13.29       12.13      1.16 o 
  -1   7   2      568.95      653.16      6.61 o 
   0   7   2      141.13      138.53      3.85 o 
   1   7   2      934.33      939.50      8.26 o 
   2   7   2        0.03        0.00      7.20 o 
   3   7   2     1029.18      976.37      9.87 o 
   4   7   2        0.04        0.01     35.72 o 
   5   7   2        6.77        6.95      0.67 o 
   6   7   2        3.26        1.50      2.26 o 
   7   7   2      204.92      214.58      6.66 o 
  -8   8   2        2.04        2.39      0.90 o 
  -7   8   2       23.37       28.05      2.67 o 
  -6   8   2       23.94       22.39      1.68 o 
  -5   8   2        7.51        6.14      0.70 o 
  -4   8   2      139.96      152.70      4.09 o 
  -3   8   2      203.45      218.80      4.46 o 
  -2   8   2      385.28      429.85      5.86 o 
  -1   8   2        5.30        5.84      0.55 o 
   0   8   2      129.72      143.46      2.24 o 
   1   8   2      438.57      426.88      5.65 o 
   2   8   2      862.34      861.22      8.77 o 
   3   8   2      410.70      408.09      6.44 o 
   4   8   2        0.62        1.10      1.29 o 
   5   8   2      177.31      185.75      5.34 o 
   6   8   2       43.09       43.27      3.23 o 
   7   8   2        6.43        8.13      0.84 o 
  -8   9   2       12.17       14.33      1.39 o 
  -7   9   2       18.26       19.82      1.83 o 
  -6   9   2      104.20      106.94      4.33 o 
  -5   9   2      145.22      151.75      4.62 o 
  -4   9   2       36.75       36.91      2.26 o 
  -3   9   2      333.10      322.51      5.67 o 
  -2   9   2     2118.60     2342.52     15.65 o 
  -1   9   2      422.04      465.86      6.24 o 
   0   9   2      951.03     1047.51     13.16 o 
   1   9   2       50.31       68.68      2.46 o 
   2   9   2      510.74      508.79      6.89 o 
   3   9   2      917.01      900.07     10.10 o 
   4   9   2        0.35        0.00      7.22 o 
   5   9   2      415.01      415.64      8.04 o 
   6   9   2      112.13      128.95      5.00 o 
   7   9   2        1.36        1.52      1.89 o 
  -7  10   2      238.33      250.64      7.33 o 
  -6  10   2       14.83       15.61      1.48 o 
  -5  10   2      952.52      910.19     11.61 o 
  -4  10   2      228.04      217.23      5.24 o 
  -3  10   2        5.84        5.11      0.57 o 
  -2  10   2       25.50       22.17      1.80 o 
  -1  10   2      111.93      101.85      3.04 o 
   0  10   2      337.50      344.30      4.35 o 
   1  10   2      345.69      369.82      5.90 o 
   2  10   2      394.02      421.92      6.48 o 
   3  10   2       27.01       32.74      2.26 o 
   4  10   2      181.50      166.23      4.78 o 
   5  10   2      423.69      436.76      8.37 o 
   6  10   2        2.25        2.26      0.83 o 
   7  10   2       17.13       20.78      1.93 o 
  -7  11   2        0.00        0.44      2.98 o 
  -6  11   2        0.02        0.97      0.77 o 
  -5  11   2       73.95       79.83      3.75 o 
  -4  11   2      358.62      371.70      6.90 o 
  -3  11   2      204.66      217.19      5.07 o 
  -2  11   2       55.29       50.54      2.42 o 
  -1  11   2       48.33       45.12      2.33 o 
   0  11   2        0.22        0.83      1.05 o 
   1  11   2      187.80      201.76      4.57 o 
   2  11   2      277.18      254.06      5.28 o 
   3  11   2      273.52      253.52      5.59 o 
   4  11   2        0.13        1.32      1.29 o 
   5  11   2      387.31      401.67      8.25 o 
   6  11   2       49.26       51.80      3.63 o 
   7  11   2       16.56       16.78      1.58 o 
  -7  12   2        5.18        5.14      0.95 o 
  -6  12   2      168.14      171.65      5.79 o 
  -5  12   2      134.37      122.76      4.54 o 
  -4  12   2        0.48        0.00      7.34 o 
  -3  12   2      169.42      175.51      4.78 o 
  -2  12   2      583.90      601.34      8.33 o 
  -1  12   2       10.44       11.92      1.05 o 
   0  12   2      121.63      115.04      2.52 o 
   1  12   2      555.65      542.36      7.74 o 
   2  12   2       88.45       87.45      3.30 o 
   3  12   2       13.48       10.24      1.03 o 
   4  12   2      439.01      445.11      8.25 o 
   5  12   2       66.04       70.63      3.77 o 
   6  12   2      118.18      133.97      5.44 o 
  -7  13   2       71.52       73.80      4.18 o 
  -6  13   2      447.69      466.86      9.61 o 
  -5  13   2       95.95       97.97      4.34 o 
  -4  13   2       18.54       17.57      1.54 o 
  -3  13   2      158.38      169.78      4.85 o 
  -2  13   2        8.37       12.18      1.18 o 
  -1  13   2       36.20       40.54      2.45 o 
   0  13   2        3.65        2.66      0.40 o 
   1  13   2        7.39        9.34      0.94 o 
   2  13   2      111.91      116.53      4.00 o 
   3  13   2      924.87      935.64     11.71 o 
   4  13   2       38.90       34.83      2.74 o 
   5  13   2      213.99      209.56      6.35 o 
   6  13   2       55.35       62.38      4.03 o 
  -7  14   2      105.15      101.87      5.20 o 
  -6  14   2       67.48       67.59      4.15 o 
  -5  14   2      127.59      131.76      5.17 o 
  -4  14   2      168.98      163.69      5.24 o 
  -3  14   2      342.39      356.02      7.27 o 
  -2  14   2       56.36       55.66      2.99 o 
  -1  14   2      431.18      439.10      7.51 o 
   0  14   2        0.53        1.41      0.91 o 
   1  14   2       23.47       26.02      2.20 o 
   2  14   2       43.94       36.67      2.52 o 
   3  14   2        5.82        3.29      0.79 o 
   4  14   2      414.77      402.99      8.43 o 
   5  14   2       80.57       79.13      4.25 o 
   6  14   2        0.03        1.49      2.26 o 
  -6  15   2       47.35       41.71      3.43 o 
  -5  15   2      109.17      120.26      5.01 o 
  -4  15   2       19.92       23.91      2.38 o 
  -3  15   2      126.21      114.96      4.35 o 
  -2  15   2      186.80      182.76      5.25 o 
  -1  15   2      566.62      586.57      8.96 o 
   0  15   2       62.08       63.19      2.23 o 
   1  15   2       40.81       44.92      2.68 o 
   2  15   2       36.47       29.07      2.44 o 
   3  15   2       53.57       46.65      3.03 o 
   4  15   2        9.19        7.42      0.93 o 
   5  15   2       42.78       42.95      3.37 o 
   6  15   2        0.93        0.31      7.01 o 
  -6  16   2        0.24        0.46      3.29 o 
  -5  16   2        0.08        0.00      7.41 o 
  -4  16   2       55.54       50.65      3.32 o 
  -3  16   2       87.27       92.31      4.05 o 
  -2  16   2      209.71      214.82      5.76 o 
  -1  16   2      110.65      111.89      4.27 o 
   0  16   2      172.97      168.36      3.59 o 
   1  16   2       81.82       74.92      3.74 o 
   2  16   2      348.72      348.23      7.57 o 
   3  16   2        7.90        9.43      0.84 o 
   4  16   2        5.93        6.70      0.89 o 
   5  16   2       29.41       40.16      3.09 o 
  -6  17   2       67.21       70.29      4.31 o 
  -5  17   2       23.29       21.66      1.58 o 
  -4  17   2      130.73      135.88      5.36 o 
  -3  17   2      247.91      250.83      6.76 o 
  -2  17   2      117.60      129.12      4.70 o 
  -1  17   2       76.83       77.07      3.73 o 
   0  17   2      312.72      297.43      8.35 o 
   1  17   2      644.61      624.54     10.05 o 
   2  17   2      125.66      134.14      4.93 o 
   3  17   2       28.49       26.25      1.85 o 
   4  17   2        4.60        5.94      0.94 o 
   5  17   2        7.62        9.66      1.02 o 
  -5  18   2        1.55        1.52      1.28 o 
  -4  18   2      127.72      124.61      5.38 o 
  -3  18   2        0.07        0.66      2.77 o 
  -2  18   2      142.86      132.74      5.02 o 
  -1  18   2       27.03       26.10      2.62 o 
   0  18   2        0.20        0.09      4.27 o 
   1  18   2       93.91       87.80      4.23 o 
   2  18   2        8.18        7.55      0.91 o 
   3  18   2       31.85       30.48      2.02 o 
   4  18   2       60.81       63.97      4.04 o 
   5  18   2        8.39        8.14      1.06 o 
  -5  19   2       50.24       57.02      4.12 o 
  -4  19   2      314.00      321.63      8.45 o 
  -3  19   2        3.39        3.12      0.81 o 
  -2  19   2       67.60       66.87      3.92 o 
  -1  19   2      200.01      194.10      5.98 o 
   0  19   2       11.50       11.80      0.79 o 
   1  19   2        0.00        0.00      7.34 o 
   2  19   2      245.15      222.91      6.84 o 
   3  19   2        6.73        7.44      0.86 o 
   4  19   2       18.58       16.03      1.41 o 
  -4  20   2       89.00       91.65      5.03 o 
  -3  20   2        0.85        1.55      1.55 o 
  -2  20   2      279.20      276.83      7.50 o 
  -1  20   2        4.36        2.66      2.56 o 
   0  20   2       12.01       11.27      1.60 o 
   1  20   2       56.03       51.13      3.43 o 
   2  20   2      296.04      289.53      7.88 o 
   3  20   2        4.95        6.15      0.95 o 
   4  20   2      179.58      179.48      6.75 o 
  -3  21   2       50.34       42.27      3.71 o 
  -2  21   2        0.45        0.00      7.29 o 
  -1  21   2       30.90       30.86      3.04 o 
   0  21   2       40.64       34.45      2.13 o 
   1  21   2        4.72        3.54      0.85 o 
   2  21   2       56.10       60.22      3.80 o 
   3  21   2       53.37       48.01      3.88 o 
  -3  22   2        4.19        5.36      0.90 o 
  -2  22   2       64.14       55.58      4.31 o 
  -1  22   2       27.90       27.46      2.28 o 
   0  22   2        1.14        0.89      1.94 o 
   1  22   2        5.03        4.72      0.89 o 
   2  22   2        1.08        0.00      7.30 o 
  -1  23   2      248.64      230.11      7.55 o 
   0  23   2        0.18        0.78      2.00 o 
   1  23   2       11.22       11.26      1.07 o 
  -8   1   3      204.85      198.65      6.63 o 
  -7   1   3        0.60        1.49      0.67 o 
  -6   1   3       84.76       72.48      3.22 o 
  -5   1   3      100.50       91.84      3.26 o 
  -4   1   3       10.07        8.39      0.80 o 
  -3   1   3      618.44      603.31      6.64 o 
  -2   1   3      204.81      204.57      3.45 o 
  -1   1   3      352.41      351.12      4.25 o 
   0   1   3     4632.81     4804.70    234.35 o 
   1   1   3     3538.03     3327.72     16.04 o 
   2   1   3      334.64      349.02      5.02 o 
   3   1   3      107.95       89.11      2.86 o 
   4   1   3       77.15       75.69      3.01 o 
   5   1   3       19.66       14.96      1.35 o 
   6   1   3       58.74       59.72      3.47 o 
   7   1   3       62.17       66.60      3.88 o 
  -8   2   3       31.60       33.44      3.35 o 
  -7   2   3        1.27        0.08      6.02 o 
  -6   2   3       13.02       12.86      1.21 o 
  -5   2   3      206.91      214.53      4.92 o 
  -4   2   3       31.09       29.57      1.80 o 
  -3   2   3       21.31       19.00      1.35 o 
  -2   2   3       49.28       42.79      1.60 o 
  -1   2   3      132.11      151.08      2.79 o 
   0   2   3     3951.08     4251.42    196.46 o 
   1   2   3     1031.51      961.98      7.84 o 
   2   2   3     2614.32     2402.67     14.64 o 
   3   2   3       83.77       90.00      2.93 o 
   4   2   3      144.36      130.13      3.95 o 
   5   2   3       63.13       64.75      3.09 o 
   6   2   3      227.02      222.58      6.20 o 
   7   2   3        0.20        1.51      1.48 o 
  -8   3   3       26.42       27.49      2.78 o 
  -7   3   3       19.01       16.87      1.68 o 
  -6   3   3      184.13      180.57      5.17 o 
  -5   3   3       31.85       25.72      2.13 o 
  -4   3   3      118.97      121.01      3.41 o 
  -3   3   3     1548.72     1530.17     11.39 o 
  -2   3   3     1967.83     1976.34     12.36 o 
  -1   3   3     1249.75     1308.71      8.77 o 
   0   3   3     5039.91     5424.76    303.70 o 
   1   3   3     1124.54     1065.09      8.46 o 
   2   3   3       89.95       92.44      2.66 o 
   3   3   3        4.63        3.41      0.45 o 
   4   3   3       29.16       30.86      2.05 o 
   5   3   3      137.12      120.11      4.20 o 
   6   3   3       37.43       41.06      2.95 o 
   7   3   3       46.19       43.42      3.47 o 
  -8   4   3       96.90       97.19      4.69 o 
  -7   4   3      126.53      125.21      4.84 o 
  -6   4   3       34.21       35.57      2.47 o 
  -5   4   3      183.58      188.79      4.78 o 
  -4   4   3      204.80      215.68      4.63 o 
  -3   4   3      280.18      296.99      4.79 o 
  -2   4   3      156.80      200.87      3.76 o 
  -1   4   3      621.71      654.67      6.26 o 
   0   4   3     2297.93     2426.90     61.81 o 
   1   4   3      305.79      314.23      4.47 o 
   2   4   3       36.48       35.29      1.71 o 
   3   4   3      671.16      635.41      7.83 o 
   4   4   3      158.59      158.90      4.37 o 
   5   4   3      414.47      417.13      7.78 o 
   6   4   3       51.16       53.70      3.25 o 
   7   4   3       53.52       56.33      3.78 o 
  -8   5   3       15.32       14.20      1.44 o 
  -7   5   3       36.35       31.65      2.67 o 
  -6   5   3      457.95      467.51      8.27 o 
  -5   5   3      725.20      737.77      9.62 o 
  -4   5   3        2.99        3.48      0.51 o 
  -3   5   3       12.44       15.78      1.39 o 
  -2   5   3     1944.89     2074.19     13.56 o 
  -1   5   3      179.47      153.45      3.10 o 
   0   5   3       20.41       20.50      0.89 o 
   1   5   3       47.05       47.66      1.87 o 
   2   5   3       19.18       15.47      1.38 o 
   3   5   3     2548.50     2380.83     16.56 o 
   4   5   3        8.75        8.59      0.72 o 
   5   5   3      385.11      367.19      7.30 o 
   6   5   3       72.50       69.71      3.75 o 
   7   5   3        8.01        7.83      0.87 o 
  -8   6   3       26.35       25.37      2.03 o 
  -7   6   3      207.64      200.21      6.21 o 
  -6   6   3       42.59       40.55      2.81 o 
  -5   6   3       54.56       53.72      2.87 o 
  -4   6   3      146.37      146.62      3.94 o 
  -3   6   3      222.04      228.95      4.48 o 
  -2   6   3      388.89      464.02      6.16 o 
  -1   6   3      696.60      734.31      7.16 o 
   0   6   3      574.71      599.19      8.24 o 
   1   6   3       22.78       27.87      1.61 o 
   2   6   3      314.43      310.10      5.11 o 
   3   6   3        1.46        0.70      1.84 o 
   4   6   3       55.02       62.69      2.97 o 
   5   6   3       11.86       11.31      1.03 o 
   6   6   3       69.18       68.53      3.82 o 
   7   6   3        0.10        0.32      3.00 o 
  -8   7   3      173.57      173.58      6.35 o 
  -7   7   3       88.14       87.01      4.30 o 
  -6   7   3        0.56        0.60      2.11 o 
  -5   7   3      763.11      748.74      9.99 o 
  -4   7   3      905.41      883.32      9.96 o 
  -3   7   3      676.51      657.41      7.93 o 
  -2   7   3      277.80      328.87      5.25 o 
  -1   7   3     1538.39     1720.86     11.95 o 
   0   7   3       96.70       98.39      2.31 o 
   1   7   3      167.95      169.97      3.78 o 
   2   7   3      371.73      352.09      5.67 o 
   3   7   3      289.98      288.67      5.57 o 
   4   7   3      368.86      362.06      6.87 o 
   5   7   3       16.22       16.88      1.46 o 
   6   7   3       31.48       32.81      3.26 o 
   7   7   3       29.80       27.15      2.19 o 
  -8   8   3      151.50      149.57      6.03 o 
  -7   8   3      164.83      155.73      5.69 o 
  -6   8   3      142.12      138.14      4.85 o 
  -5   8   3       69.91       68.25      3.23 o 
  -4   8   3        0.15        1.17      1.13 o 
  -3   8   3      187.97      214.74      4.70 o 
  -2   8   3       19.09       29.49      1.81 o 
  -1   8   3      141.92      135.43      3.39 o 
   0   8   3     2784.94     3028.91     48.59 o 
   1   8   3     1221.33     1267.07     10.85 o 
   2   8   3     1145.14     1111.93     10.60 o 
   3   8   3       27.28       27.03      1.93 o 
   4   8   3      124.58      112.17      4.04 o 
   5   8   3       23.76       29.92      2.61 o 
   6   8   3       47.19       50.76      3.50 o 
   7   8   3        0.02        2.10      2.16 o 
  -8   9   3      120.49      125.31      5.78 o 
  -7   9   3       27.17       24.84      1.96 o 
  -6   9   3      161.33      164.02      5.29 o 
  -5   9   3        9.24        8.79      0.80 o 
  -4   9   3      305.30      294.80      6.02 o 
  -3   9   3       23.12       26.43      1.95 o 
  -2   9   3      645.43      655.98      8.08 o 
  -1   9   3     2431.72     2767.42     16.94 o 
   0   9   3       27.07       29.18      1.34 o 
   1   9   3      467.39      487.90      6.76 o 
   2   9   3      303.06      284.18      5.46 o 
   3   9   3      280.30      248.81      5.44 o 
   4   9   3       67.44       60.47      3.27 o 
   5   9   3        1.56        0.00      7.21 o 
   6   9   3       52.26       59.44      3.57 o 
   7   9   3       32.62       34.58      2.37 o 
  -7  10   3       95.78       97.43      4.78 o 
  -6  10   3       26.41       24.96      2.47 o 
  -5  10   3       19.27       20.23      1.50 o 
  -4  10   3      123.89      124.77      4.10 o 
  -3  10   3      199.71      211.05      5.02 o 
  -2  10   3       50.91       62.62      2.70 o 
  -1  10   3      119.67      122.42      3.55 o 
   0  10   3       11.69       12.07      0.70 o 
   1  10   3        2.69        4.03      0.59 o 
   2  10   3      181.00      192.35      4.63 o 
   3  10   3       74.87       68.25      3.11 o 
   4  10   3      263.50      281.56      6.51 o 
   5  10   3      153.42      154.32      5.35 o 
   6  10   3      120.75      123.92      5.34 o 
  -7  11   3        3.94        2.32      2.23 o 
  -6  11   3        4.00        1.82      2.57 o 
  -5  11   3        7.58        7.35      0.76 o 
  -4  11   3      161.10      160.47      4.81 o 
  -3  11   3      275.18      317.09      6.27 o 
  -2  11   3       30.45       33.81      2.22 o 
  -1  11   3        5.63        8.10      0.75 o 
   0  11   3      627.32      654.53      7.57 o 
   1  11   3     1025.95     1060.58     10.98 o 
   2  11   3       68.22       77.20      3.18 o 
   3  11   3      219.72      218.00      5.50 o 
   4  11   3        9.40        9.68      0.93 o 
   5  11   3      179.18      189.99      6.10 o 
   6  11   3      132.12      134.84      5.58 o 
  -7  12   3       47.49       46.93      3.87 o 
  -6  12   3       14.68       15.22      1.33 o 
  -5  12   3      731.02      757.19     11.16 o 
  -4  12   3      602.76      581.32      9.30 o 
  -3  12   3       71.29       67.28      3.25 o 
  -2  12   3       11.72       10.95      1.08 o 
  -1  12   3      770.52      820.52      9.92 o 
   0  12   3      296.32      298.55      5.97 o 
   1  12   3      215.75      232.29      5.24 o 
   2  12   3     1129.70     1182.64     12.71 o 
   3  12   3      235.86      212.17      5.60 o 
   4  12   3       67.42       62.44      3.47 o 
   5  12   3        4.42        5.53      0.83 o 
   6  12   3       56.15       59.73      3.98 o 
  -7  13   3       19.89       19.91      1.59 o 
  -6  13   3       69.90       75.68      4.33 o 
  -5  13   3        1.33        1.96      0.85 o 
  -4  13   3      520.42      529.06      9.13 o 
  -3  13   3       12.58       10.40      0.87 o 
  -2  13   3       23.74       21.90      1.86 o 
  -1  13   3        0.29        0.77      1.99 o 
   0  13   3       20.26       18.23      1.00 o 
   1  13   3      334.01      311.90      6.29 o 
   2  13   3        0.01        0.00      7.40 o 
   3  13   3       39.25       37.70      2.78 o 
   4  13   3       50.43       51.89      3.41 o 
   5  13   3      196.03      199.67      6.43 o 
   6  13   3        2.25        2.97      0.95 o 
  -7  14   3        8.25        9.74      1.03 o 
  -6  14   3       17.98       19.47      1.63 o 
  -5  14   3       12.31       15.25      1.30 o 
  -4  14   3        8.99        7.61      0.79 o 
  -3  14   3       40.19       36.57      2.70 o 
  -2  14   3      104.83      107.05      4.02 o 
  -1  14   3      209.36      233.25      5.59 o 
   0  14   3      998.03     1029.18     31.48 o 
   1  14   3      494.27      492.71      8.32 o 
   2  14   3       22.40       19.65      1.53 o 
   3  14   3      370.71      364.60      7.71 o 
   4  14   3       30.58       29.23      2.76 o 
   5  14   3       56.17       64.43      3.84 o 
   6  14   3        0.05        0.94      2.50 o 
  -6  15   3      120.46      123.74      5.50 o 
  -5  15   3        1.65        0.33      3.84 o 
  -4  15   3       30.37       28.92      1.98 o 
  -3  15   3       47.58       48.63      2.95 o 
  -2  15   3      121.53      120.99      4.33 o 
  -1  15   3        2.83        4.86      0.74 o 
   0  15   3      334.19      327.52     10.54 o 
   1  15   3      657.94      649.61      9.89 o 
   2  15   3       37.96       33.23      2.70 o 
   3  15   3      209.23      206.55      6.03 o 
   4  15   3       12.84       11.24      1.16 o 
   5  15   3        0.45        2.54      0.83 o 
  -6  16   3       14.54       16.99      1.44 o 
  -5  16   3       18.76       19.47      1.75 o 
  -4  16   3       22.73       21.06      1.85 o 
  -3  16   3       18.55       18.76      1.59 o 
  -2  16   3        8.14        8.47      0.83 o 
  -1  16   3      388.84      405.00      7.95 o 
   0  16   3      173.99      175.82      3.90 o 
   1  16   3       98.56       98.18      4.22 o 
   2  16   3        2.67        8.86      0.81 o 
   3  16   3       76.78       76.39      4.21 o 
   4  16   3        8.23        8.57      0.95 o 
   5  16   3        0.30        0.00      7.39 o 
  -5  17   3       10.73        8.54      1.07 o 
  -4  17   3       47.35       46.75      3.28 o 
  -3  17   3       18.44       17.61      1.64 o 
  -2  17   3      108.69      116.72      4.53 o 
  -1  17   3      228.94      230.51      6.30 o 
   0  17   3        7.27        5.03      0.62 o 
   1  17   3        0.26        0.39      3.49 o 
   2  17   3       26.51       25.08      2.58 o 
   3  17   3        8.12        8.92      0.94 o 
   4  17   3        3.87        0.50      3.88 o 
   5  17   3        4.51        3.10      0.99 o 
  -5  18   3        0.50        0.00      7.45 o 
  -4  18   3        3.10        3.86      0.88 o 
  -3  18   3       14.04       13.89      1.24 o 
  -2  18   3        7.10        8.05      0.89 o 
  -1  18   3      321.10      335.98      7.81 o 
   0  18   3      270.16      258.00      4.82 o 
   1  18   3      206.94      211.19      6.25 o 
   2  18   3       65.92       64.71      3.97 o 
   3  18   3       93.60       95.73      4.71 o 
   4  18   3      321.70      320.70      8.74 o 
  -5  19   3      325.43      326.30      9.23 o 
  -4  19   3       55.12       63.46      4.15 o 
  -3  19   3       34.69       36.76      3.30 o 
  -2  19   3       34.17       29.64      2.97 o 
  -1  19   3        7.30        1.74      2.66 o 
   0  19   3       93.37       88.85      6.11 o 
   1  19   3       70.21       67.89      3.86 o 
   2  19   3      149.61      151.55      5.84 o 
   3  19   3       12.06       11.06      0.98 o 
   4  19   3      165.16      176.27      6.76 o 
  -4  20   3       18.37       20.22      1.77 o 
  -3  20   3       31.30       34.46      3.02 o 
  -2  20   3       36.74       37.93      3.48 o 
  -1  20   3       24.41       26.29      2.04 o 
   0  20   3       94.49       93.23      3.30 o 
   1  20   3       16.74       18.39      1.81 o 
   2  20   3        1.58        0.00      7.37 o 
   3  20   3        3.73        5.50      0.99 o 
  -3  21   3       33.50       27.80      2.27 o 
  -2  21   3        5.79        2.58      2.41 o 
  -1  21   3        3.95        3.50      0.91 o 
   0  21   3       50.40       49.54      2.51 o 
   1  21   3       12.54       11.91      1.13 o 
   2  21   3       14.33       16.51      1.60 o 
  -2  22   3       14.78       13.50      1.15 o 
  -1  22   3       38.82       34.87      3.26 o 
   0  22   3        1.07        1.60      1.55 o 
   1  22   3       10.60        9.03      1.12 o 
  -8   0   4      228.62      232.76      7.09 o 
  -7   0   4       44.39       42.19      2.95 o 
  -6   0   4       24.93       30.49      2.39 o 
  -5   0   4      265.63      248.32      5.43 o 
  -4   0   4      820.03      830.22      9.20 o 
  -3   0   4     2455.10     2354.64     15.15 o 
  -2   0   4     1534.82     1588.71     11.57 o 
  -1   0   4      166.64      139.87      3.08 o 
   0   0   4     6945.25     7343.83    750.51 o 
   1   0   4      419.68      395.71      5.48 o 
   2   0   4      367.94      359.95      5.60 o 
   3   0   4      967.17      951.96     10.16 o 
   4   0   4        8.25       19.05      1.86 o 
   5   0   4      132.31      130.28      4.62 o 
   6   0   4      144.84      143.04      5.28 o 
   7   0   4        1.57        0.00      7.05 o 
  -8   1   4        0.24        0.97      2.42 o 
  -7   1   4        0.02        1.52      1.78 o 
  -6   1   4      569.37      544.08      8.90 o 
  -5   1   4      140.24      143.23      4.12 o 
  -4   1   4      191.29      190.97      4.30 o 
  -3   1   4       39.52       31.91      1.80 o 
  -2   1   4     3292.82     3403.38     17.92 o 
  -1   1   4      710.49      695.60      6.96 o 
   0   1   4      112.15      127.79      6.21 o 
   1   1   4      144.04      156.59      3.40 o 
   2   1   4       81.27       69.23      2.62 o 
   3   1   4      271.45      283.06      5.48 o 
   4   1   4       13.16       10.57      0.92 o 
   5   1   4       84.53       77.05      3.55 o 
   6   1   4        1.89        2.24      0.74 o 
   7   1   4       50.48       52.33      3.80 o 
  -8   2   4       94.33      101.72      4.91 o 
  -7   2   4       46.80       41.67      3.05 o 
  -6   2   4      119.50      114.60      4.16 o 
  -5   2   4      279.32      261.63      5.70 o 
  -4   2   4       28.09       35.22      2.02 o 
  -3   2   4      853.29      855.78      8.60 o 
  -2   2   4      303.48      307.08      4.80 o 
  -1   2   4      904.54      963.65      8.27 o 
   0   2   4       53.41       58.44      1.95 o 
   1   2   4      327.85      360.68      5.20 o 
   2   2   4      216.08      196.57      4.19 o 
   3   2   4      301.20      288.06      5.54 o 
   4   2   4      124.10      122.86      4.01 o 
   5   2   4      196.66      191.82      5.53 o 
   6   2   4      184.64      191.79      5.97 o 
   7   2   4       14.55       15.60      1.59 o 
  -8   3   4       27.85       28.21      2.19 o 
  -7   3   4        1.38        0.00      7.11 o 
  -6   3   4       82.15       83.61      3.76 o 
  -5   3   4      116.78      121.35      3.94 o 
  -4   3   4      416.68      416.55      6.60 o 
  -3   3   4      236.17      225.51      4.50 o 
  -2   3   4     2415.96     2526.47     14.96 o 
  -1   3   4      149.35      150.59      3.24 o 
   0   3   4     1570.63     1589.43     57.74 o 
   1   3   4       19.00       20.73      1.49 o 
   2   3   4        0.05        0.45      1.39 o 
   3   3   4        9.57        8.64      0.85 o 
   4   3   4       11.93       11.78      1.09 o 
   5   3   4      226.56      230.71      5.99 o 
   6   3   4        8.88        8.14      0.89 o 
   7   3   4       53.25       50.61      3.94 o 
  -8   4   4        0.05        0.00      7.10 o 
  -7   4   4       14.49       17.34      1.54 o 
  -6   4   4       24.98       23.16      1.68 o 
  -5   4   4      218.54      206.12      5.16 o 
  -4   4   4        1.25        2.67      0.49 o 
  -3   4   4     1012.10      994.95      9.80 o 
  -2   4   4       92.89      105.50      2.88 o 
  -1   4   4      211.77      205.99      3.86 o 
   0   4   4        0.11        0.41      0.67 o 
   1   4   4       46.87       48.70      2.12 o 
   2   4   4      145.51      155.68      3.79 o 
   3   4   4      245.00      240.44      5.23 o 
   4   4   4      597.08      582.44      8.88 o 
   5   4   4       10.22       14.30      1.32 o 
   6   4   4       87.75       98.02      4.49 o 
   7   4   4        0.49        0.00      7.07 o 
  -8   5   4        0.06        1.65      1.44 o 
  -7   5   4       12.96       14.08      1.31 o 
  -6   5   4        0.01        0.17      3.98 o 
  -5   5   4      295.70      286.51      6.18 o 
  -4   5   4      113.67      129.74      3.88 o 
  -3   5   4      501.07      490.20      6.92 o 
  -2   5   4      160.35      162.79      3.69 o 
  -1   5   4       16.08       22.61      1.48 o 
   0   5   4        0.14        0.47      0.50 o 
   1   5   4      171.77      160.45      3.72 o 
   2   5   4       44.19       38.95      2.07 o 
   3   5   4      162.89      163.13      4.30 o 
   4   5   4       32.86       30.59      2.48 o 
   5   5   4        6.01        8.28      0.83 o 
   6   5   4       29.55       33.79      2.94 o 
   7   5   4        4.81        4.61      1.00 o 
  -8   6   4       16.26       17.34      1.61 o 
  -7   6   4       17.48       18.39      1.86 o 
  -6   6   4       21.96       17.97      1.55 o 
  -5   6   4      651.26      644.81      9.37 o 
  -4   6   4      642.24      625.00      8.55 o 
  -3   6   4      315.96      324.82      5.74 o 
  -2   6   4      177.64      194.63      4.23 o 
  -1   6   4      551.17      562.19      6.76 o 
   0   6   4      459.79      458.89      9.87 o 
   1   6   4     1515.67     1579.61     12.39 o 
   2   6   4       58.56       52.67      2.45 o 
   3   6   4       10.58       12.96      1.14 o 
   4   6   4      244.37      237.99      5.88 o 
   5   6   4        0.13        0.00      7.14 o 
   6   6   4      210.66      220.33      6.67 o 
   7   6   4       73.08       71.21      4.67 o 
  -8   7   4      201.40      204.73      6.90 o 
  -7   7   4       73.87       70.97      3.80 o 
  -6   7   4       21.13       28.21      2.35 o 
  -5   7   4      796.90      793.73     10.59 o 
  -4   7   4      433.44      423.10      7.11 o 
  -3   7   4      784.59      830.99      9.59 o 
  -2   7   4      342.89      359.49      5.81 o 
  -1   7   4      244.19      256.89      4.69 o 
   0   7   4     1820.35     1924.36     35.69 o 
   1   7   4     1191.43     1169.76     10.91 o 
   2   7   4      299.28      285.31      5.54 o 
   3   7   4      135.89      125.96      3.97 o 
   4   7   4      542.74      569.80      9.05 o 
   5   7   4      163.53      159.94      5.36 o 
   6   7   4       67.32       71.39      4.08 o 
  -8   8   4       11.11       10.31      1.13 o 
  -7   8   4        1.96        2.21      0.84 o 
  -6   8   4       71.22       78.98      3.81 o 
  -5   8   4       63.57       65.66      3.26 o 
  -4   8   4        1.52        1.42      1.14 o 
  -3   8   4       10.44       10.12      0.92 o 
  -2   8   4       29.59       34.15      2.05 o 
  -1   8   4       69.94       73.46      2.78 o 
   0   8   4      129.67      127.20      2.47 o 
   1   8   4       16.00       17.51      1.69 o 
   2   8   4      210.57      205.17      4.85 o 
   3   8   4       93.53       98.85      3.68 o 
   4   8   4        7.80        7.74      0.78 o 
   5   8   4      275.50      290.18      7.24 o 
   6   8   4      109.46      105.95      4.92 o 
  -7   9   4       23.01       24.89      1.96 o 
  -6   9   4       19.16       18.05      1.63 o 
  -5   9   4        3.48        7.46      0.77 o 
  -4   9   4       52.46       48.59      2.76 o 
  -3   9   4        6.83        5.49      0.63 o 
  -2   9   4     1412.68     1548.24     13.56 o 
  -1   9   4      433.37      456.55      6.81 o 
   0   9   4        4.68        6.81      1.04 o 
   1   9   4       24.65       29.51      1.85 o 
   2   9   4       78.47       77.78      3.18 o 
   3   9   4       34.68       33.34      2.57 o 
   4   9   4       26.17       23.97      2.29 o 
   5   9   4      139.85      146.25      5.40 o 
   6   9   4       30.17       30.86      3.11 o 
  -7  10   4      149.06      167.60      6.05 o 
  -6  10   4       40.11       35.33      3.10 o 
  -5  10   4       54.48       60.33      3.35 o 
  -4  10   4        4.28        5.75      0.70 o 
  -3  10   4      346.38      360.93      6.86 o 
  -2  10   4       87.68       80.51      3.20 o 
  -1  10   4     1575.08     1750.04     14.23 o 
   0  10   4      682.48      712.16     10.36 o 
   1  10   4      179.37      179.82      4.57 o 
   2  10   4        1.97        2.06      0.52 o 
   3  10   4       83.24       95.63      3.95 o 
   4  10   4       25.59       23.90      2.40 o 
   5  10   4       13.24       13.74      1.39 o 
   6  10   4       41.47       33.83      3.30 o 
  -7  11   4       10.74        9.29      1.13 o 
  -6  11   4       16.79       16.66      1.57 o 
  -5  11   4        0.45        0.28      3.65 o 
  -4  11   4      210.02      211.13      5.64 o 
  -3  11   4       71.14       71.66      3.32 o 
  -2  11   4       23.53       25.00      2.10 o 
  -1  11   4      106.57       97.89      3.63 o 
   0  11   4      204.28      197.28      3.89 o 
   1  11   4       64.58       76.31      3.17 o 
   2  11   4      227.63      207.84      5.30 o 
   3  11   4      320.71      315.73      6.93 o 
   4  11   4       10.26       11.05      0.95 o 
   5  11   4      198.25      214.94      6.65 o 
   6  11   4        0.58        2.62      0.81 o 
  -7  12   4       46.22       44.65      3.55 o 
  -6  12   4      161.36      156.91      5.88 o 
  -5  12   4       25.27       24.64      1.75 o 
  -4  12   4        0.92        0.17      5.85 o 
  -3  12   4      491.54      517.86      8.72 o 
  -2  12   4       20.88       24.17      2.18 o 
  -1  12   4       13.61       13.23      1.23 o 
   0  12   4        1.71        4.46      0.46 o 
   1  12   4        2.64        2.61      0.61 o 
   2  12   4       40.61       43.88      2.89 o 
   3  12   4       52.56       55.04      3.26 o 
   4  12   4       49.28       55.58      3.52 o 
   5  12   4       82.21       97.46      4.65 o 
   6  12   4        2.08        3.67      0.80 o 
  -7  13   4       21.80       24.66      2.02 o 
  -6  13   4      127.38      117.43      5.22 o 
  -5  13   4       42.79       46.65      3.29 o 
  -4  13   4        4.48        5.62      0.74 o 
  -3  13   4        4.85        6.37      0.83 o 
  -2  13   4      622.00      652.72      9.65 o 
  -1  13   4      257.18      263.30      6.09 o 
   0  13   4       58.16       59.64      2.15 o 
   1  13   4       21.94       17.30      1.41 o 
   2  13   4      139.21      129.58      4.64 o 
   3  13   4      188.01      201.61      5.93 o 
   4  13   4        4.83        4.75      0.81 o 
   5  13   4       42.91       49.16      3.59 o 
  -6  14   4       94.46       98.62      4.90 o 
  -5  14   4       14.17       14.67      1.32 o 
  -4  14   4       65.12       66.15      3.72 o 
  -3  14   4      633.84      672.43     10.52 o 
  -2  14   4       18.52       21.03      1.64 o 
  -1  14   4      400.78      407.31      7.74 o 
   0  14   4       48.07       43.23      2.05 o 
   1  14   4       58.47       53.88      3.01 o 
   2  14   4        9.79       10.17      0.96 o 
   3  14   4        1.38        0.00      7.37 o 
   4  14   4      128.52      122.76      5.12 o 
   5  14   4       26.12       27.77      2.15 o 
  -6  15   4        8.21        9.88      1.07 o 
  -5  15   4        2.72        0.68      3.14 o 
  -4  15   4        2.25        4.57      0.81 o 
  -3  15   4      462.64      472.94      9.12 o 
  -2  15   4       96.46      101.14      4.30 o 
  -1  15   4      265.77      271.09      6.66 o 
   0  15   4      634.04      661.28      7.20 o 
   1  15   4        3.91        4.02      0.68 o 
   2  15   4       12.65       10.28      0.91 o 
   3  15   4       66.72       69.00      3.86 o 
   4  15   4        0.15        0.33      4.33 o 
   5  15   4       54.22       52.99      3.79 o 
  -6  16   4       30.12       27.78      2.28 o 
  -5  16   4        2.34        3.81      0.76 o 
  -4  16   4       11.57       13.12      1.20 o 
  -3  16   4      146.24      152.88      5.48 o 
  -2  16   4      111.08      122.05      4.71 o 
  -1  16   4       19.67       21.00      1.76 o 
   0  16   4      191.85      180.17      4.75 o 
   1  16   4       58.08       58.30      3.56 o 
   2  16   4       26.24       26.54      2.56 o 
   3  16   4        4.39        2.67      0.85 o 
   4  16   4        8.94        2.26      2.76 o 
  -5  17   4       13.17       13.64      1.17 o 
  -4  17   4        5.88        1.90      2.84 o 
  -3  17   4       16.00       16.25      1.64 o 
  -2  17   4      106.37      108.80      4.56 o 
  -1  17   4      225.25      220.79      6.41 o 
   0  17   4      123.41      113.49      3.28 o 
   1  17   4      414.81      410.66      8.78 o 
   2  17   4       18.36       17.91      1.41 o 
   3  17   4        9.17       11.50      1.08 o 
   4  17   4       42.49       44.33      3.56 o 
  -5  18   4        1.69        0.20      6.29 o 
  -4  18   4        2.73        0.00      7.43 o 
  -3  18   4        0.01        0.00      7.40 o 
  -2  18   4       17.36       15.74      1.44 o 
  -1  18   4        3.42        2.95      0.85 o 
   0  18   4        9.00        9.03      0.63 o 
   1  18   4        2.40        1.70      1.47 o 
   2  18   4        9.87        9.26      1.01 o 
   3  18   4       17.88       18.91      1.60 o 
  -4  19   4      145.58      146.67      6.15 o 
  -3  19   4        8.38        8.48      1.01 o 
  -2  19   4      316.44      316.89      8.26 o 
  -1  19   4        3.50        2.29      0.95 o 
   0  19   4        6.34        7.07      0.98 o 
   1  19   4       22.17       24.14      1.90 o 
   2  19   4       13.64       13.16      1.23 o 
   3  19   4        0.30        1.56      1.34 o 
  -3  20   4        3.59        2.90      2.36 o 
  -2  20   4       59.80       59.98      4.06 o 
  -1  20   4       66.40       62.31      4.28 o 
   0  20   4        1.37        1.61      0.81 o 
   1  20   4        0.02        0.00      7.33 o 
   2  20   4       90.80       96.48      4.82 o 
  -2  21   4        0.28        1.47      2.49 o 
  -1  21   4      106.31       94.27      5.08 o 
   0  21   4       32.16       32.22      1.89 o 
   1  21   4      267.82      246.07      7.76 o 
  -8   1   5       81.42       79.13      4.47 o 
  -7   1   5        2.31        0.00      7.06 o 
  -6   1   5      105.58       95.72      4.10 o 
  -5   1   5      288.73      268.66      6.00 o 
  -4   1   5      324.26      316.64      5.95 o 
  -3   1   5       62.82       68.65      2.76 o 
  -2   1   5      416.17      429.97      6.24 o 
  -1   1   5        3.72        5.61      0.56 o 
   0   1   5      688.85      700.52     19.86 o 
   1   1   5      165.49      147.36      3.76 o 
   2   1   5      275.75      242.86      5.17 o 
   3   1   5       11.52        9.68      0.99 o 
   4   1   5      239.73      225.81      5.85 o 
   5   1   5      233.76      235.11      6.54 o 
   6   1   5        0.03        0.39      3.27 o 
  -8   2   5        1.74        3.31      0.87 o 
  -7   2   5        7.21        9.12      0.87 o 
  -6   2   5      264.50      240.72      6.29 o 
  -5   2   5      909.43      893.19     11.03 o 
  -4   2   5       19.72       21.94      1.79 o 
  -3   2   5      616.77      627.48      8.35 o 
  -2   2   5       19.62       18.62      1.65 o 
  -1   2   5      448.93      485.63      6.55 o 
   0   2   5       10.17       15.59      1.41 o 
   1   2   5       92.38       92.11      3.02 o 
   2   2   5      349.18      356.97      6.19 o 
   3   2   5      183.13      183.85      4.92 o 
   4   2   5      444.33      440.95      8.11 o 
   5   2   5        1.71        3.32      0.72 o 
   6   2   5      278.17      276.85      7.73 o 
  -8   3   5        0.19        2.61      2.31 o 
  -7   3   5       50.19       51.34      3.70 o 
  -6   3   5      121.40      114.80      4.58 o 
  -5   3   5        6.13        6.63      0.75 o 
  -4   3   5        0.95        0.33      2.10 o 
  -3   3   5      377.02      371.17      6.24 o 
  -2   3   5       71.94       65.36      2.58 o 
  -1   3   5      114.31      121.47      3.34 o 
   0   3   5     1474.55     1564.16     57.66 o 
   1   3   5      163.73      155.62      3.93 o 
   2   3   5       24.52       21.16      1.94 o 
   3   3   5       96.47       96.66      3.67 o 
   4   3   5       36.88       36.31      2.69 o 
   5   3   5        0.71        0.00      7.09 o 
   6   3   5       61.96       62.94      4.08 o 
  -8   4   5      121.53      113.60      5.25 o 
  -7   4   5      253.86      243.92      6.94 o 
  -6   4   5      201.18      196.27      5.85 o 
  -5   4   5       17.77       23.05      2.00 o 
  -4   4   5      116.25      118.58      3.96 o 
  -3   4   5      761.59      814.69      9.56 o 
  -2   4   5        9.29       12.45      0.95 o 
  -1   4   5       17.52       17.96      1.49 o 
   0   4   5       72.30       73.21      5.19 o 
   1   4   5      112.90      115.72      3.44 o 
   2   4   5       30.55       30.52      2.20 o 
   3   4   5       60.76       53.06      2.93 o 
   4   4   5       57.55       60.09      3.36 o 
   5   4   5       50.88       51.68      3.43 o 
   6   4   5       44.88       47.71      3.68 o 
  -8   5   5       11.09       10.38      1.07 o 
  -7   5   5        1.17        0.00      7.14 o 
  -6   5   5      391.51      400.07      8.30 o 
  -5   5   5        0.03        0.95      1.74 o 
  -4   5   5      809.95      831.89     10.22 o 
  -3   5   5       93.30       98.04      3.49 o 
  -2   5   5      878.78      890.75      9.39 o 
  -1   5   5        9.40        6.45      0.60 o 
   0   5   5      367.47      351.42      4.12 o 
   1   5   5      640.24      581.84      7.88 o 
   2   5   5      323.32      326.60      6.22 o 
   3   5   5     1558.57     1543.68     14.74 o 
   4   5   5       15.82       15.85      1.44 o 
   5   5   5      393.85      379.99      8.48 o 
   6   5   5       66.07       65.75      4.36 o 
  -8   6   5        0.22        0.00      7.12 o 
  -7   6   5       10.71       16.65      1.52 o 
  -6   6   5       54.30       55.47      3.45 o 
  -5   6   5       14.80       13.51      1.21 o 
  -4   6   5      109.04      103.38      3.82 o 
  -3   6   5      323.18      347.92      6.53 o 
  -2   6   5      210.90      219.81      4.72 o 
  -1   6   5      175.37      183.86      4.22 o 
   0   6   5       35.80       34.12      1.45 o 
   1   6   5       60.60       58.86      2.71 o 
   2   6   5        3.16        3.09      0.56 o 
   3   6   5      139.18      131.64      4.37 o 
   4   6   5      272.51      288.92      6.84 o 
   5   6   5        4.67        4.27      0.89 o 
   6   6   5       17.02       20.02      1.96 o 
  -7   7   5       71.41       76.15      4.08 o 
  -6   7   5       47.09       46.03      3.03 o 
  -5   7   5      550.16      559.13      9.19 o 
  -4   7   5       70.76       71.47      3.29 o 
  -3   7   5      250.79      290.39      6.04 o 
  -2   7   5      106.99      122.35      3.65 o 
  -1   7   5       30.63       31.50      2.06 o 
   0   7   5       16.49       17.20      1.27 o 
   1   7   5       65.29       63.14      2.77 o 
   2   7   5       10.48        9.37      0.89 o 
   3   7   5      205.91      206.45      5.56 o 
   4   7   5       10.70        9.69      0.96 o 
   5   7   5       25.73       29.88      1.96 o 
   6   7   5       19.45       20.26      1.84 o 
  -7   8   5       30.73       30.79      2.12 o 
  -6   8   5        3.43        1.77      2.15 o 
  -5   8   5      279.48      284.96      6.80 o 
  -4   8   5       24.77       29.89      2.40 o 
  -3   8   5      669.04      759.33     10.07 o 
  -2   8   5      128.73      134.92      3.98 o 
  -1   8   5      128.01      121.01      3.67 o 
   0   8   5      714.91      720.61      6.41 o 
   1   8   5       27.40       37.66      2.38 o 
   2   8   5        1.44        0.00      7.23 o 
   3   8   5      142.77      141.69      4.80 o 
   4   8   5        8.54        7.49      0.80 o 
   5   8   5        1.17        1.61      0.74 o 
   6   8   5       88.75       88.08      4.85 o 
  -7   9   5       47.81       43.18      3.63 o 
  -6   9   5       22.39       24.13      1.77 o 
  -5   9   5      295.78      295.11      6.94 o 
  -4   9   5       10.96       11.69      1.05 o 
  -3   9   5       19.00       15.22      1.32 o 
  -2   9   5      340.58      362.98      6.70 o 
  -1   9   5      875.67      947.23     10.56 o 
   0   9   5       37.25       42.53      1.80 o 
   1   9   5       87.34       85.40      3.49 o 
   2   9   5      677.29      688.04      9.75 o 
   3   9   5      333.51      320.77      7.07 o 
   4   9   5       15.61       14.68      1.20 o 
   5   9   5        5.39        5.45      0.89 o 
   6   9   5       19.07       21.03      2.01 o 
  -7  10   5      114.85      107.73      5.14 o 
  -6  10   5        1.22        0.86      2.50 o 
  -5  10   5      185.68      189.58      5.88 o 
  -4  10   5       12.31       10.06      0.91 o 
  -3  10   5        4.31        5.51      0.74 o 
  -2  10   5      367.82      365.29      6.85 o 
  -1  10   5       34.08       36.58      2.43 o 
   0  10   5        0.25        0.49      1.63 o 
   1  10   5      452.84      439.82      7.65 o 
   2  10   5        2.43        3.97      0.68 o 
   3  10   5       30.28       32.63      2.48 o 
   4  10   5        8.93        9.34      0.89 o 
   5  10   5        8.64        9.72      1.01 o 
  -7  11   5       24.65       20.58      1.99 o 
  -6  11   5       80.31       83.11      4.22 o 
  -5  11   5       42.51       39.89      2.96 o 
  -4  11   5      413.12      430.34      8.50 o 
  -3  11   5        0.09        0.00      7.61 o 
  -2  11   5        0.35        0.45      1.44 o 
  -1  11   5       90.13       86.97      3.54 o 
   0  11   5       40.20       36.97      1.72 o 
   1  11   5       40.24       40.03      2.65 o 
   2  11   5       55.96       52.58      3.07 o 
   3  11   5       76.84       84.10      3.92 o 
   4  11   5        8.90        8.06      0.99 o 
   5  11   5      433.84      449.70      9.78 o 
  -7  12   5       13.11       13.79      1.35 o 
  -6  12   5        2.96        1.10      2.61 o 
  -5  12   5      598.40      637.56     10.97 o 
  -4  12   5      114.65      118.30      4.80 o 
  -3  12   5      189.57      195.01      5.62 o 
  -2  12   5        0.04        0.68      1.35 o 
  -1  12   5      310.16      309.48      6.63 o 
   0  12   5      199.00      194.80      3.73 o 
   1  12   5       50.51       51.24      2.97 o 
   2  12   5      132.12      130.34      4.77 o 
   3  12   5       21.68       23.16      1.86 o 
   4  12   5      110.79      114.79      5.11 o 
   5  12   5       27.99       29.93      2.20 o 
  -6  13   5      140.75      149.17      5.89 o 
  -5  13   5       31.97       28.64      2.78 o 
  -4  13   5      399.94      417.30      8.83 o 
  -3  13   5       27.91       33.46      2.66 o 
  -2  13   5       78.40       83.07      3.78 o 
  -1  13   5        1.44        1.13      1.00 o 
   0  13   5       11.59       14.09      1.59 o 
   1  13   5      185.59      189.33      5.71 o 
   2  13   5       54.93       51.12      3.32 o 
   3  13   5       34.00       33.50      3.12 o 
   4  13   5        8.34        9.17      0.94 o 
   5  13   5      152.98      158.66      6.29 o 
  -6  14   5       62.82       66.29      4.17 o 
  -5  14   5       39.57       36.40      3.28 o 
  -4  14   5        3.57        2.79      2.21 o 
  -3  14   5       21.26       26.69      2.32 o 
  -2  14   5        2.32        1.57      0.77 o 
  -1  14   5      230.37      229.26      6.06 o 
   0  14   5       21.45       25.05      1.37 o 
   1  14   5      181.30      173.35      5.61 o 
   2  14   5        0.01        0.00      7.41 o 
   3  14   5       75.81       77.52      4.33 o 
   4  14   5       81.97       82.73      4.82 o 
  -6  15   5       69.64       74.51      4.58 o 
  -5  15   5       78.86       78.82      4.54 o 
  -4  15   5      147.47      151.17      5.61 o 
  -3  15   5       14.64       13.29      1.33 o 
  -2  15   5       92.24       84.22      4.22 o 
  -1  15   5        1.10        0.96      0.86 o 
   0  15   5       64.88       71.03      2.62 o 
   1  15   5      105.24      108.30      4.61 o 
   2  15   5        1.30        1.99      0.76 o 
   3  15   5       24.61       24.94      2.00 o 
   4  15   5      189.83      188.61      6.67 o 
  -5  16   5        2.69        0.80      3.97 o 
  -4  16   5        1.75        0.00      7.48 o 
  -3  16   5       58.27       61.20      3.56 o 
  -2  16   5      208.30      214.51      6.57 o 
  -1  16   5      149.97      144.25      5.29 o 
   0  16   5       91.65       94.76      3.14 o 
   1  16   5      212.96      218.03      6.54 o 
   2  16   5       33.89       33.27      2.18 o 
   3  16   5       13.83       14.58      1.50 o 
   4  16   5        2.16        1.44      1.18 o 
  -5  17   5        2.80        1.71      2.69 o 
  -4  17   5        6.68        8.91      1.00 o 
  -3  17   5       15.98       13.90      1.40 o 
  -2  17   5       84.34       88.81      4.44 o 
  -1  17   5       14.68       15.25      1.41 o 
   0  17   5        4.99        4.19      0.62 o 
   1  17   5       19.64       19.08      1.85 o 
   2  17   5        6.91        7.55      0.93 o 
   3  17   5       20.42       20.21      1.73 o 
  -4  18   5      185.84      193.82      6.93 o 
  -3  18   5      201.66      201.92      6.75 o 
  -2  18   5      126.95      119.56      5.32 o 
  -1  18   5        3.92        3.96      0.88 o 
   0  18   5       14.13       13.27      0.98 o 
   1  18   5        7.68        8.96      1.00 o 
   2  18   5       71.38       70.70      4.29 o 
   3  18   5       46.05       51.06      3.62 o 
  -3  19   5        2.13        1.37      1.16 o 
  -2  19   5       71.91       72.65      4.34 o 
  -1  19   5       85.04       86.08      4.45 o 
   0  19   5        7.85        7.86      0.67 o 
   1  19   5        0.54        0.83      2.78 o 
   2  19   5      435.54      441.14     10.38 o 
  -3  20   5        1.25        0.00      7.36 o 
  -2  20   5      107.26       99.96      5.13 o 
  -1  20   5       21.06       24.68      2.15 o 
   0  20   5        2.29        2.83      0.82 o 
   1  20   5        0.20        2.64      2.26 o 
  -8   0   6      359.09      370.12      9.34 o 
  -7   0   6        2.08        1.88      1.89 o 
  -6   0   6      277.04      258.98      6.75 o 
  -5   0   6       12.24       12.47      1.05 o 
  -4   0   6      157.21      161.63      4.72 o 
  -3   0   6      194.53      182.25      4.77 o 
  -2   0   6      195.92      188.75      4.62 o 
  -1   0   6       90.22       93.92      3.20 o 
   0   0   6      602.30      606.69     28.72 o 
   1   0   6     1073.06     1061.10     11.31 o 
   2   0   6       99.12       99.62      3.67 o 
   3   0   6      467.62      435.71      8.07 o 
   4   0   6       81.43       76.40      3.68 o 
   5   0   6       48.76       52.24      3.48 o 
   6   0   6        0.14        0.00      7.05 o 
  -8   1   6       23.79       25.88      2.12 o 
  -7   1   6        0.55        0.82      2.04 o 
  -6   1   6      141.13      132.22      4.87 o 
  -5   1   6       18.40       15.15      1.39 o 
  -4   1   6       70.96       67.89      3.18 o 
  -3   1   6        0.75        1.72      0.51 o 
  -2   1   6      295.35      302.24      5.77 o 
  -1   1   6      176.62      180.61      4.45 o 
   0   1   6      127.40      138.01      2.79 o 
   1   1   6       15.94       19.62      1.84 o 
   2   1   6      331.21      306.13      6.37 o 
   3   1   6      268.99      255.04      6.14 o 
   4   1   6       39.27       38.64      2.80 o 
   5   1   6       86.31       87.71      4.55 o 
   6   1   6        6.89        9.48      0.96 o 
  -8   2   6       60.10       56.49      4.24 o 
  -7   2   6       27.88       26.91      2.05 o 
  -6   2   6        1.32        0.83      2.68 o 
  -5   2   6      245.90      222.98      5.85 o 
  -4   2   6       25.06       25.74      2.18 o 
  -3   2   6        0.01        0.00      7.15 o 
  -2   2   6      422.42      402.00      6.71 o 
  -1   2   6      458.49      468.11      7.13 o 
   0   2   6      186.31      171.30      3.11 o 
   1   2   6      364.48      334.55      6.39 o 
   2   2   6       27.92       32.67      2.27 o 
   3   2   6       50.33       46.24      3.03 o 
   4   2   6        1.78        1.98      1.60 o 
   5   2   6       67.96       67.20      3.95 o 
   6   2   6        2.14        0.76      3.09 o 
  -8   3   6       22.79       21.61      2.11 o 
  -7   3   6      100.29       99.90      4.81 o 
  -6   3   6       74.58       72.04      3.81 o 
  -5   3   6        4.86        5.43      0.71 o 
  -4   3   6      107.73      109.80      3.93 o 
  -3   3   6       82.90       86.05      3.32 o 
  -2   3   6        1.43        1.06      1.49 o 
  -1   3   6       22.69       19.78      1.82 o 
   0   3   6      948.77      978.18     33.77 o 
   1   3   6       70.32       66.52      3.01 o 
   2   3   6      190.60      185.13      5.02 o 
   3   3   6      135.60      127.36      4.58 o 
   4   3   6       19.51       19.48      1.71 o 
   5   3   6      127.74      128.26      5.32 o 
   6   3   6       51.39       51.56      3.82 o 
  -7   4   6       48.41       43.32      3.30 o 
  -6   4   6       46.02       46.08      3.06 o 
  -5   4   6      238.07      243.00      6.27 o 
  -4   4   6       13.49       18.40      1.88 o 
  -3   4   6       70.53       70.94      3.13 o 
  -2   4   6        4.23        4.92      0.57 o 
  -1   4   6       72.27       63.68      2.80 o 
   0   4   6      349.34      340.52      4.83 o 
   1   4   6      342.42      315.82      6.22 o 
   2   4   6      768.01      740.97     10.10 o 
   3   4   6       84.49       81.73      3.78 o 
   4   4   6      254.25      244.70      6.70 o 
   5   4   6        1.73        0.00      7.10 o 
   6   4   6        2.32        0.00      7.09 o 
  -7   5   6       31.12       35.00      3.17 o 
  -6   5   6        6.78        7.01      0.83 o 
  -5   5   6      307.43      304.54      7.03 o 
  -4   5   6       64.66       71.64      3.39 o 
  -3   5   6      263.60      259.17      5.71 o 
  -2   5   6      459.01      471.31      7.41 o 
  -1   5   6       18.46       20.59      1.77 o 
   0   5   6       32.00       34.53      1.58 o 
   1   5   6        7.06       10.76      1.06 o 
   2   5   6        3.25        4.44      0.63 o 
   3   5   6       65.49       56.61      3.32 o 
   4   5   6       42.92       47.28      3.33 o 
   5   5   6        2.53        3.26      0.82 o 
  -7   6   6        0.42        1.60      0.88 o 
  -6   6   6       18.28       19.66      1.82 o 
  -5   6   6      182.40      187.55      5.64 o 
  -4   6   6      251.24      260.72      6.31 o 
  -3   6   6       10.64       13.41      1.17 o 
  -2   6   6      252.74      264.65      5.68 o 
  -1   6   6      109.97      116.38      3.70 o 
   0   6   6      362.34      374.95     11.52 o 
   1   6   6      669.76      652.03      9.33 o 
   2   6   6      107.62       98.71      3.89 o 
   3   6   6      193.30      195.70      5.71 o 
   4   6   6        8.24        7.55      0.85 o 
   5   6   6       13.23       14.79      1.34 o 
  -7   7   6      151.53      147.50      5.94 o 
  -6   7   6      104.92      106.08      4.58 o 
  -5   7   6      232.21      243.46      6.44 o 
  -4   7   6        8.31        9.48      0.96 o 
  -3   7   6      119.12      119.59      4.16 o 
  -2   7   6        9.99        9.38      0.83 o 
  -1   7   6        2.17        3.16      0.58 o 
   0   7   6      770.06      771.81     11.16 o 
   1   7   6      205.98      200.57      5.33 o 
   2   7   6       24.10       25.25      2.27 o 
   3   7   6       38.50       35.86      2.92 o 
   4   7   6      148.63      148.71      5.50 o 
   5   7   6       20.46       18.34      1.57 o 
  -7   8   6        1.89        2.37      2.44 o 
  -6   8   6       57.74       58.91      3.89 o 
  -5   8   6      150.00      153.24      5.26 o 
  -4   8   6       27.94       25.67      2.48 o 
  -3   8   6        1.60        1.69      1.83 o 
  -2   8   6      131.16      116.97      4.07 o 
  -1   8   6      117.32      110.15      3.83 o 
   0   8   6       17.14       17.06      0.96 o 
   1   8   6        1.07        0.00      7.25 o 
   2   8   6        6.55        7.12      0.77 o 
   3   8   6       21.02       22.73      1.83 o 
   4   8   6       10.16       12.09      1.07 o 
   5   8   6       38.42       39.57      3.48 o 
  -7   9   6       27.67       31.20      2.97 o 
  -6   9   6       10.67        9.82      0.96 o 
  -5   9   6       85.96       85.52      4.06 o 
  -4   9   6        1.98        0.00      7.72 o 
  -3   9   6       75.25       77.98      3.55 o 
  -2   9   6       56.43       56.38      2.96 o 
  -1   9   6      198.91      189.77      5.04 o 
   0   9   6       42.26       43.96      2.28 o 
   1   9   6        0.02        0.00      7.28 o 
   2   9   6       61.64       58.44      3.14 o 
   3   9   6      277.90      257.57      6.94 o 
   4   9   6        2.92        1.18      2.65 o 
   5   9   6        8.19        8.10      1.02 o 
  -7  10   6      100.80      102.66      5.29 o 
  -6  10   6        3.50        3.40      0.89 o 
  -5  10   6        0.01        0.00      7.38 o 
  -4  10   6        2.70        3.83      0.76 o 
  -3  10   6      109.53      124.20      4.61 o 
  -2  10   6       72.08       73.65      3.54 o 
  -1  10   6      271.43      268.71      6.10 o 
   0  10   6        7.61        6.41      0.52 o 
   1  10   6      588.79      586.69      9.54 o 
   2  10   6       92.48       92.63      4.22 o 
   3  10   6       88.21       81.71      4.41 o 
   4  10   6        7.38        8.17      0.92 o 
   5  10   6       11.51       13.73      1.22 o 
  -6  11   6       41.76       46.74      3.41 o 
  -5  11   6        2.30        0.00      7.46 o 
  -4  11   6      300.92      308.11      7.60 o 
  -3  11   6        1.70        1.89      1.81 o 
  -2  11   6       64.89       64.44      3.50 o 
  -1  11   6      160.76      155.93      4.85 o 
   0  11   6        5.21        5.60      0.51 o 
   1  11   6        7.91        7.00      0.81 o 
   2  11   6      235.32      225.82      6.52 o 
   3  11   6      230.52      231.98      6.85 o 
   4  11   6       12.30       12.47      1.21 o 
  -6  12   6       21.58       20.33      2.00 o 
  -5  12   6        0.85        1.03      2.89 o 
  -4  12   6       50.00       54.81      3.70 o 
  -3  12   6      109.19      114.73      4.70 o 
  -2  12   6        0.64        2.06      0.75 o 
  -1  12   6      332.86      348.21      7.40 o 
   0  12   6        3.99        4.00      1.48 o 
   1  12   6       58.01       61.30      3.54 o 
   2  12   6      167.29      158.30      5.60 o 
   3  12   6       21.47       20.10      1.91 o 
   4  12   6        2.59        1.31      2.15 o 
  -6  13   6       76.64       69.79      4.47 o 
  -5  13   6        1.37        0.54      3.52 o 
  -4  13   6        3.33        2.32      0.96 o 
  -3  13   6        7.51        7.33      0.96 o 
  -2  13   6       15.91       15.27      1.31 o 
  -1  13   6        0.01        1.35      1.15 o 
   0  13   6       90.78       93.80      4.44 o 
   1  13   6        7.32        8.30      0.88 o 
   2  13   6      249.42      247.87      7.03 o 
   3  13   6      306.30      313.45      8.10 o 
   4  13   6        1.45        2.09      0.93 o 
  -5  14   6       81.07       86.04      4.66 o 
  -4  14   6        1.64        0.26      5.47 o 
  -3  14   6      186.14      202.94      6.41 o 
  -2  14   6        0.00        2.14      0.65 o 
  -1  14   6      185.62      175.94      5.63 o 
   0  14   6       17.96       16.85      1.16 o 
   1  14   6       39.50       38.68      3.08 o 
   2  14   6        2.76        4.27      0.80 o 
   3  14   6       18.96       19.85      1.96 o 
   4  14   6       88.92       91.41      5.01 o 
  -5  15   6        0.34        1.12      1.65 o 
  -4  15   6      127.91      122.79      5.55 o 
  -3  15   6       62.82       60.23      3.85 o 
  -2  15   6       41.16       43.35      3.17 o 
  -1  15   6        4.59        0.96      2.56 o 
   0  15   6      143.29      140.36      5.54 o 
   1  15   6       20.24       18.77      1.57 o 
   2  15   6        0.38        2.11      1.80 o 
   3  15   6       31.11       29.24      2.31 o 
  -5  16   6       57.17       50.62      4.02 o 
  -4  16   6       12.82       11.30      1.11 o 
  -3  16   6       21.52       21.90      1.94 o 
  -2  16   6       12.35       10.69      1.02 o 
  -1  16   6       26.13       25.75      1.98 o 
   0  16   6      125.41      120.15      6.09 o 
   1  16   6       24.15       27.62      1.98 o 
   2  16   6       12.19       12.40      1.22 o 
   3  16   6       74.52       74.82      4.76 o 
  -4  17   6       15.05       18.30      1.87 o 
  -3  17   6        1.62        1.25      2.48 o 
  -2  17   6       25.83       23.69      2.09 o 
  -1  17   6        0.03        0.63      2.58 o 
   0  17   6      249.65      242.00      5.29 o 
   1  17   6      113.05      108.83      5.32 o 
   2  17   6       35.72       37.72      3.68 o 
  -3  18   6       12.22       13.81      1.29 o 
  -2  18   6       14.03       15.47      1.56 o 
  -1  18   6        2.35        2.92      2.60 o 
   0  18   6       99.80       98.34      3.54 o 
   1  18   6      154.10      146.85      6.16 o 
  -2  19   6       18.60       18.74      1.68 o 
  -1  19   6        9.03        9.87      1.09 o 
   0  19   6       19.40       21.54      1.33 o 
  -7   1   7        5.61        6.04      0.83 o 
  -6   1   7       47.50       46.67      3.28 o 
  -5   1   7        4.26        3.91      0.78 o 
  -4   1   7       28.16       29.83      2.50 o 
  -3   1   7       57.39       51.24      2.88 o 
  -2   1   7     1060.65     1077.47     12.10 o 
  -1   1   7      127.91      128.78      4.19 o 
   0   1   7      597.89      598.07     20.37 o 
   1   1   7        0.11        0.00      7.15 o 
   2   1   7        0.02        0.31      2.74 o 
   3   1   7       62.29       60.46      3.37 o 
   4   1   7       35.99       37.66      2.93 o 
   5   1   7        1.96        2.30      0.87 o 
  -7   2   7        5.09        6.17      0.88 o 
  -6   2   7      104.01      103.11      4.52 o 
  -5   2   7      263.79      253.88      6.63 o 
  -4   2   7       32.88       34.60      2.54 o 
  -3   2   7       17.75       21.97      2.13 o 
  -2   2   7      434.69      435.30      7.65 o 
  -1   2   7      268.46      260.46      5.88 o 
   0   2   7       34.56       36.88      3.92 o 
   1   2   7      174.47      155.18      4.80 o 
   2   2   7       52.42       46.35      2.81 o 
   3   2   7       35.22       39.74      2.88 o 
   4   2   7        1.16        1.40      1.70 o 
   5   2   7        0.17        0.07     10.62 o 
  -7   3   7        7.64        9.42      1.02 o 
  -6   3   7       10.63        9.89      0.94 o 
  -5   3   7       16.95       15.93      1.47 o 
  -4   3   7       13.71       12.36      1.11 o 
  -3   3   7       70.51       72.10      3.37 o 
  -2   3   7        2.37        2.20      0.72 o 
  -1   3   7       45.29       43.83      2.59 o 
   0   3   7      717.14      716.88     28.52 o 
   1   3   7      108.22      101.35      3.99 o 
   2   3   7        2.93        1.75      0.66 o 
   3   3   7      155.47      140.84      5.14 o 
   4   3   7      124.15      125.87      5.28 o 
   5   3   7       15.91       16.78      1.63 o 
  -7   4   7       19.15       19.47      1.83 o 
  -6   4   7      160.44      148.99      5.67 o 
  -5   4   7       29.53       30.98      2.57 o 
  -4   4   7        8.49        8.49      0.80 o 
  -3   4   7      440.87      431.66      7.95 o 
  -2   4   7       20.00       17.95      1.38 o 
  -1   4   7      101.66      112.17      4.01 o 
   0   4   7       77.59       83.60      4.42 o 
   1   4   7      277.93      249.19      6.02 o 
   2   4   7       10.91        9.40      0.91 o 
   3   4   7       12.30       14.56      1.34 o 
   4   4   7       30.55       32.48      3.18 o 
   5   4   7        1.46        1.48      2.95 o 
  -7   5   7        8.27        8.76      0.94 o 
  -6   5   7       44.19       49.45      3.30 o 
  -5   5   7        1.06        0.82      2.27 o 
  -4   5   7      223.17      224.53      6.04 o 
  -3   5   7       22.73       23.82      2.33 o 
  -2   5   7      217.90      204.54      5.40 o 
  -1   5   7       74.98       78.74      3.45 o 
   0   5   7      311.67      296.63      7.11 o 
   1   5   7       14.45       15.31      1.40 o 
   2   5   7      126.85      132.32      4.75 o 
   3   5   7      120.26      127.73      5.03 o 
   4   5   7        5.72        1.91      2.57 o 
   5   5   7        6.00        6.67      0.94 o 
  -7   6   7       32.29       31.25      2.35 o 
  -6   6   7        2.52        0.00      7.17 o 
  -5   6   7        0.28        1.62      1.28 o 
  -4   6   7      128.25      133.87      4.80 o 
  -3   6   7      123.23      125.08      4.37 o 
  -2   6   7        0.94        2.35      0.60 o 
  -1   6   7      139.89      142.37      4.56 o 
   0   6   7        8.09        9.61      0.98 o 
   1   6   7        1.03        0.00      7.22 o 
   2   6   7       31.59       34.05      2.82 o 
   3   6   7        1.90        2.28      2.33 o 
   4   6   7        5.82        5.75      0.84 o 
   5   6   7       19.65       22.97      1.99 o 
  -7   7   7       47.91       44.56      3.91 o 
  -6   7   7       16.64       17.36      1.64 o 
  -5   7   7       96.33       98.46      4.56 o 
  -4   7   7       54.46       59.98      3.42 o 
  -3   7   7      163.65      154.15      4.93 o 
  -2   7   7        2.39        1.16      1.93 o 
  -1   7   7        0.00        1.11      2.13 o 
   0   7   7      212.55      207.53      4.12 o 
   1   7   7       59.84       63.04      3.47 o 
   2   7   7        8.34       12.22      1.19 o 
   3   7   7       16.17       17.19      1.43 o 
   4   7   7        7.42       11.01      1.09 o 
  -6   8   7       59.40       64.22      4.05 o 
  -5   8   7       12.32       14.32      1.37 o 
  -4   8   7       17.98       19.32      1.72 o 
  -3   8   7      412.83      410.91      8.13 o 
  -2   8   7       32.55       32.82      2.54 o 
  -1   8   7      450.49      443.63      8.20 o 
   0   8   7      284.00      279.27      7.04 o 
   1   8   7      219.71      215.28      6.10 o 
   2   8   7       14.06       13.50      1.23 o 
   3   8   7       58.50       53.99      3.50 o 
   4   8   7      131.97      138.06      5.63 o 
  -6   9   7        2.34        1.53      1.90 o 
  -5   9   7      161.00      174.85      6.11 o 
  -4   9   7        2.19        3.69      0.82 o 
  -3   9   7        2.40        4.01      0.78 o 
  -2   9   7       66.46       65.79      3.40 o 
  -1   9   7        0.09        0.00      7.01 o 
   0   9   7      197.37      189.67      3.99 o 
   1   9   7        8.08        9.19      0.90 o 
   2   9   7       51.63       48.41      3.48 o 
   3   9   7       33.95       31.14      3.18 o 
   4   9   7        3.60        5.14      0.89 o 
  -6  10   7        2.14        1.16      2.83 o 
  -5  10   7       40.33       48.98      3.70 o 
  -4  10   7       49.65       50.13      3.49 o 
  -3  10   7       11.24        8.57      0.88 o 
  -2  10   7       47.53       47.54      3.02 o 
  -1  10   7       97.17       98.14      4.21 o 
   0  10   7        4.31        4.65      0.59 o 
   1  10   7      145.90      141.44      5.28 o 
   2  10   7       14.97       16.37      1.50 o 
   3  10   7        2.84        3.49      0.85 o 
   4  10   7       12.17       12.73      1.28 o 
  -6  11   7       12.75       11.93      1.07 o 
  -5  11   7        0.57        0.00      7.61 o 
  -4  11   7       82.39       88.64      4.63 o 
  -3  11   7        8.81        7.15      0.86 o 
  -2  11   7       19.93       22.17      1.71 o 
  -1  11   7       93.30       96.90      4.24 o 
   0  11   7      365.38      366.72      5.70 o 
   1  11   7       68.41       71.10      3.90 o 
   2  11   7       38.49       40.98      3.22 o 
   3  11   7       39.73       48.77      3.54 o 
   4  11   7       17.08       18.24      1.60 o 
  -5  12   7      160.09      177.64      6.79 o 
  -4  12   7       27.21       30.25      2.16 o 
  -3  12   7        4.75        5.64      0.86 o 
  -2  12   7      132.80      127.96      5.02 o 
  -1  12   7      594.89      584.45     10.27 o 
   0  12   7        6.43        7.00      1.59 o 
   1  12   7       21.24       21.95      1.84 o 
   2  12   7       30.48       31.83      3.20 o 
   3  12   7       30.61       34.01      2.41 o 
  -5  13   7        5.28        5.51      0.99 o 
  -4  13   7       29.78       33.31      3.15 o 
  -3  13   7      151.07      139.31      5.58 o 
  -2  13   7        3.94        1.97      2.43 o 
  -1  13   7       12.35       11.16      1.02 o 
   0  13   7       23.84       25.60      2.46 o 
   1  13   7       70.03       67.44      4.14 o 
   2  13   7        7.00        9.41      0.92 o 
   3  13   7       12.57       13.01      1.20 o 
  -5  14   7        0.12        0.00      7.57 o 
  -4  14   7       19.64       21.81      2.02 o 
  -3  14   7       23.62       20.44      1.96 o 
  -2  14   7        0.11        0.12      4.99 o 
  -1  14   7        2.96        0.11      8.33 o 
   0  14   7        1.61        1.91      2.06 o 
   1  14   7      289.33      287.13      7.98 o 
   2  14   7        0.35        0.71      2.56 o 
  -4  15   7        7.71        8.37      1.13 o 
  -3  15   7      109.22      118.20      5.23 o 
  -2  15   7      275.16      275.63      7.63 o 
  -1  15   7       13.14       14.82      1.31 o 
   0  15   7       42.98       42.76      5.16 o 
   1  15   7       14.62       17.18      1.55 o 
   2  15   7        6.15        5.52      0.96 o 
  -3  16   7        0.08        0.00      7.44 o 
  -2  16   7        5.75        7.35      1.05 o 
  -1  16   7      166.11      165.36      6.31 o 
   0  16   7       92.01       89.73      3.40 o 
   1  16   7       36.43       35.32      3.35 o 
  -3  17   7        0.12        0.00      7.43 o 
  -2  17   7      171.71      163.30      6.46 o 
  -1  17   7       85.13       69.27      4.52 o 
   0  17   7       12.08       10.93      0.79 o 
  -6   0   8       42.92       40.33      3.48 o 
  -5   0   8       24.00       25.44      2.11 o 
  -4   0   8      502.70      484.52      9.55 o 
  -3   0   8      748.96      709.44     10.88 o 
  -2   0   8        0.47        0.99      1.32 o 
  -1   0   8       78.32       74.99      3.81 o 
   0   0   8        9.31        9.09      0.85 o 
   1   0   8      149.92      153.18      5.16 o 
   2   0   8       18.36       22.46      1.75 o 
   3   0   8        6.16        8.32      0.90 o 
   4   0   8       18.00       20.86      2.01 o 
  -6   1   8        0.18        1.40      1.39 o 
  -5   1   8      160.11      163.25      5.96 o 
  -4   1   8        1.45        0.83      2.27 o 
  -3   1   8        0.37        0.09      7.85 o 
  -2   1   8      141.21      130.74      4.72 o 
  -1   1   8       39.51       41.79      2.82 o 
   0   1   8       25.22       24.26      1.58 o 
   1   1   8       33.39       28.60      1.77 o 
   2   1   8       34.29       37.82      3.01 o 
   3   1   8        9.55        7.22      0.96 o 
   4   1   8       61.83       59.31      4.26 o 
  -6   2   8       14.45       10.86      1.13 o 
  -5   2   8       18.90       16.91      1.51 o 
  -4   2   8       75.51       77.66      3.84 o 
  -3   2   8       83.71       78.14      3.89 o 
  -2   2   8       55.79       53.50      3.10 o 
  -1   2   8       60.61       62.32      3.43 o 
   0   2   8        7.32        8.81      1.36 o 
   1   2   8      180.71      170.26      5.52 o 
   2   2   8        3.54        2.65      2.12 o 
   3   2   8        8.23        7.15      0.88 o 
   4   2   8        1.19        1.51      2.77 o 
  -6   3   8       24.81       26.06      2.04 o 
  -5   3   8       35.86       38.44      3.25 o 
  -4   3   8      143.27      137.68      5.15 o 
  -3   3   8      103.68       95.25      4.35 o 
  -2   3   8      112.88      115.79      4.44 o 
  -1   3   8       25.10       21.62      1.75 o 
   0   3   8       72.19       72.16      2.58 o 
   1   3   8        6.71        6.57      0.84 o 
   2   3   8        0.04        0.00      7.15 o 
   3   3   8        2.32        1.56      2.00 o 
   4   3   8       29.59       30.73      2.35 o 
  -6   4   8       65.59       57.75      4.02 o 
  -5   4   8      176.96      170.69      5.95 o 
  -4   4   8       67.74       64.43      3.67 o 
  -3   4   8       32.09       32.57      2.75 o 
  -2   4   8      120.42      114.03      4.40 o 
  -1   4   8        7.76        8.44      0.74 o 
   0   4   8       87.75       83.12      3.42 o 
   1   4   8        3.71        2.56      0.72 o 
   2   4   8       42.41       33.75      2.93 o 
   3   4   8       35.63       35.97      3.01 o 
   4   4   8       82.46       84.03      4.77 o 
  -6   5   8       96.54       90.58      4.86 o 
  -5   5   8       53.05       50.84      3.65 o 
  -4   5   8       20.59       24.19      1.79 o 
  -3   5   8       25.32       24.71      1.81 o 
  -2   5   8      128.88      126.64      4.87 o 
  -1   5   8       83.47       81.68      3.76 o 
   0   5   8       18.34       19.44      3.82 o 
   1   5   8        0.05        0.52      0.75 o 
   2   5   8       42.48       36.97      2.96 o 
   3   5   8       25.80       29.62      2.99 o 
   4   5   8        0.09        0.00      7.13 o 
  -6   6   8        3.73        4.55      1.06 o 
  -5   6   8       47.64       52.40      3.74 o 
  -4   6   8        1.66        0.00      6.98 o 
  -3   6   8       72.90       63.44      3.52 o 
  -2   6   8      256.44      261.06      6.63 o 
  -1   6   8       93.84       90.12      4.05 o 
   0   6   8       99.82       96.60      3.81 o 
   1   6   8        0.19        0.00      7.23 o 
   2   6   8       48.03       49.40      3.19 o 
   3   6   8      142.82      130.72      5.79 o 
  -6   7   8       68.96       76.49      4.37 o 
  -5   7   8      112.57      115.05      5.47 o 
  -4   7   8        0.52        0.44      2.32 o 
  -3   7   8       90.65       89.10      4.20 o 
  -2   7   8      259.70      263.70      6.73 o 
  -1   7   8       17.72       17.32      1.65 o 
   0   7   8       45.62       44.09      2.28 o 
   1   7   8        1.49        0.91      2.12 o 
   2   7   8        5.96        6.50      0.86 o 
   3   7   8        5.69        3.19      2.72 o 
  -6   8   8       32.95       34.49      2.40 o 
  -5   8   8       13.92       18.34      1.61 o 
  -4   8   8        0.21        1.24      1.29 o 
  -3   8   8        7.53        7.51      0.91 o 
  -2   8   8       65.38       58.34      3.70 o 
  -1   8   8      110.46      115.51      4.68 o 
   0   8   8      143.09      150.53      5.86 o 
   1   8   8       17.24       18.20      1.74 o 
   2   8   8       46.93       53.01      3.67 o 
   3   8   8       22.60       23.84      2.09 o 
  -5   9   8      135.19      144.04      6.03 o 
  -4   9   8       51.03       48.29      3.38 o 
  -3   9   8      159.48      159.76      5.77 o 
  -2   9   8       34.82       31.45      2.86 o 
  -1   9   8        1.84        2.24      0.82 o 
   0   9   8       45.33       48.02      2.53 o 
   1   9   8       17.42       16.33      1.45 o 
   2   9   8        6.43        5.64      0.96 o 
   3   9   8       33.28       31.64      2.50 o 
  -5  10   8        1.09        1.37      2.49 o 
  -4  10   8       60.21       67.53      3.96 o 
  -3  10   8      171.84      164.24      5.80 o 
  -2  10   8        0.43        0.76      1.34 o 
  -1  10   8      205.52      211.99      6.34 o 
   0  10   8        8.80       11.14      0.78 o 
   1  10   8        5.14        2.60      2.32 o 
   2  10   8       29.11       29.43      2.12 o 
   3  10   8       97.12      105.55      5.41 o 
  -5  11   8       13.79       17.90      1.58 o 
  -4  11   8       48.76       49.77      3.86 o 
  -3  11   8       11.44       11.63      1.19 o 
  -2  11   8        9.55       11.88      1.12 o 
  -1  11   8       40.98       35.87      2.99 o 
   0  11   8        5.78        6.39      0.71 o 
   1  11   8       11.34       12.25      1.24 o 
   2  11   8       63.11       60.10      4.15 o 
  -4  12   8        1.07        2.13      0.96 o 
  -3  12   8       20.58       21.42      2.00 o 
  -2  12   8      115.98      114.52      4.91 o 
  -1  12   8       45.52       41.85      3.19 o 
   0  12   8        8.35        8.18      0.65 o 
   1  12   8        7.93        7.19      1.01 o 
   2  12   8       20.33       20.91      1.96 o 
  -4  13   8       58.49       63.67      4.34 o 
  -3  13   8       14.50       14.24      1.39 o 
  -2  13   8       25.99       31.29      2.99 o 
  -1  13   8       21.41       20.67      1.60 o 
   0  13   8        7.51        6.77      0.95 o 
   1  13   8       25.79       25.19      2.26 o 
  -3  14   8      232.12      230.56      7.38 o 
  -2  14   8       70.67       70.27      4.28 o 
  -1  14   8       11.34       12.16      1.16 o 
   0  14   8        9.94       10.70      0.73 o 
   1  14   8       59.83       65.07      4.39 o 
  -2  15   8        4.81        5.76      1.05 o 
  -1  15   8        0.03        1.11      1.27 o 
   0  15   8       20.25       18.50      2.46 o 
  -5   1   9      116.97      104.39      5.15 o 
  -4   1   9        0.02        0.31      2.74 o 
  -3   1   9        0.06        1.66      1.84 o 
  -2   1   9       44.84       45.28      3.16 o 
  -1   1   9       56.85       51.34      3.40 o 
   0   1   9       53.99       52.92      2.47 o 
   1   1   9        1.16        1.15      0.80 o 
   2   1   9       25.23       24.43      1.88 o 
   3   1   9       15.55       17.26      1.49 o 
  -5   2   9       86.52       71.65      4.53 o 
  -4   2   9        0.33        0.00      7.15 o 
  -3   2   9        6.93        9.10      0.88 o 
  -2   2   9      154.30      153.73      5.52 o 
  -1   2   9        1.28        2.83      0.81 o 
   0   2   9        2.54        3.11      0.72 o 
   1   2   9       15.91       15.85      1.41 o 
   2   2   9        0.09        0.00      7.12 o 
   3   2   9      156.30      170.61      6.50 o 
  -5   3   9       24.48       19.57      1.62 o 
  -4   3   9       39.22       32.70      2.78 o 
  -3   3   9        1.88        2.35      2.43 o 
  -2   3   9       43.15       49.10      3.44 o 
  -1   3   9       19.33       17.66      1.63 o 
   0   3   9       21.50       19.45      1.15 o 
   1   3   9       24.58       29.39      2.89 o 
   2   3   9       72.58       80.58      4.53 o 
   3   3   9        0.38        0.43      4.94 o 
  -5   4   9        2.24        0.77      2.96 o 
  -4   4   9        2.80        1.32      2.92 o 
  -3   4   9       37.64       37.72      3.06 o 
  -2   4   9       15.36       18.83      1.76 o 
  -1   4   9        3.82        4.30      0.78 o 
   0   4   9       25.77       26.20      1.61 o 
   1   4   9       57.52       57.08      3.63 o 
   2   4   9       12.24       12.46      1.24 o 
  -5   5   9      102.64      100.13      5.07 o 
  -4   5   9       79.93       79.63      4.47 o 
  -3   5   9        1.72        1.49      2.07 o 
  -2   5   9       18.29       20.38      1.75 o 
  -1   5   9       18.79       20.58      1.65 o 
   0   5   9       15.89       16.34      1.33 o 
   1   5   9       21.23       20.09      1.92 o 
   2   5   9      207.57      222.12      7.05 o 
  -5   6   9        0.00        1.34      1.98 o 
  -4   6   9      124.27      114.53      5.08 o 
  -3   6   9      107.34      104.36      4.92 o 
  -2   6   9       18.40       16.44      1.41 o 
  -1   6   9        2.27        0.78      2.20 o 
   0   6   9      111.22      115.41      8.48 o 
   1   6   9       10.68       10.38      1.03 o 
   2   6   9       15.75       15.99      1.61 o 
  -5   7   9       59.13       52.82      4.10 o 
  -4   7   9       48.56       43.68      3.64 o 
  -3   7   9       18.20       16.65      1.50 o 
  -2   7   9       34.41       34.99      3.05 o 
  -1   7   9        1.48        1.43      2.32 o 
   0   7   9       37.64       41.83      2.39 o 
   1   7   9        4.76        1.86      2.69 o 
   2   7   9        1.15        2.42      2.09 o 
  -4   8   9       66.18       68.07      4.30 o 
  -3   8   9      159.36      145.30      5.70 o 
  -2   8   9       40.81       38.88      3.59 o 
  -1   8   9        7.05        6.90      0.97 o 
   0   8   9       19.28       17.30      1.13 o 
   1   8   9      146.54      154.13      6.12 o 
   2   8   9        0.20        0.01     60.24 o 
  -4   9   9        7.31        8.86      1.02 o 
  -3   9   9        4.55        5.11      0.94 o 
  -2   9   9        5.32        5.81      0.90 o 
  -1   9   9        7.71        7.25      0.93 o 
   0   9   9       24.58       24.48      1.59 o 
   1   9   9       26.23       21.67      2.11 o 
  -4  10   9        0.17        0.00      7.07 o 
  -3  10   9        0.22        1.27      1.65 o 
  -2  10   9        7.35        6.11      1.01 o 
  -1  10   9        5.07        5.57      0.87 o 
   0  10   9       17.58       19.44      1.35 o 
   1  10   9       68.60       65.00      4.36 o 
  -3  11   9       79.27       74.59      4.57 o 
  -2  11   9        0.84        0.00      7.02 o 
  -1  11   9        0.70        0.00      7.04 o 
   0  11   9        0.04        0.53      2.73 o 
  -2  12   9        8.54        8.48      1.12 o 
  -1  12   9       71.86       62.64      4.07 o 
  -4   0  10        1.36        0.96      2.20 o 
  -3   0  10       67.78       67.99      4.36 o 
  -2   0  10       56.21       63.00      3.93 o 
  -1   0  10        8.54        9.87      1.14 o 
   0   0  10       38.17       37.86      3.36 o 
   1   0  10      158.76      151.88      6.20 o 
  -4   1  10        0.13        0.00      7.16 o 
  -3   1  10       35.82       34.99      3.44 o 
  -2   1  10        2.28        1.64      2.13 o 
  -1   1  10        0.28        0.00      7.15 o 
   0   1  10       86.41       87.45      6.90 o 
   1   1  10       18.21       19.22      1.89 o 
  -4   2  10        5.89        4.97      0.99 o 
  -3   2  10        6.83        6.08      0.94 o 
  -2   2  10        6.77        8.39      0.96 o 
  -1   2  10       49.17       50.97      3.65 o 
   0   2  10        2.83        2.63      0.97 o 
   1   2  10       34.91       32.86      3.30 o 
  -4   3  10        1.81        3.09      0.95 o 
  -3   3  10       25.18       22.91      2.15 o 
  -2   3  10       24.69       26.50      2.19 o 
  -1   3  10       19.18       20.01      1.98 o 
   0   3  10       84.36       83.61      3.34 o 
   1   3  10       42.04       50.78      3.81 o 
  -4   4  10        1.49        1.70      2.47 o 
  -3   4  10        1.74        2.54      0.94 o 
  -2   4  10       77.71       78.09      4.56 o 
  -1   4  10       10.72       12.53      1.24 o 
   0   4  10      144.20      146.24      4.34 o 
  -3   5  10        5.44        2.42      2.51 o 
  -2   5  10        3.21        5.06      0.93 o 
  -1   5  10        0.05        0.00      7.10 o 
   0   5  10        0.32        0.62      2.96 o 
  -3   6  10       11.37       10.51      1.01 o 
  -2   6  10       34.15       38.68      3.43 o 
  -1   6  10       36.00       37.81      3.66 o 
   0   6  10        0.01        0.00      5.07 o 
  -2   7  10       23.23       25.10      2.01 o 
  -1   7  10       29.29       32.89      2.30 o 
                                                 
